# Supplementary material for: Genetic Diversity Analysis of Banana Cultivars (Musa sp.) in Saudi Arabia Based on AFLP Marker
Source: Curr Issues Mol Biol. 2023 Feb 22;45(3):1810–9. doi: 10.3390/cimb45030116 (PMC10047486; doi:10.3390/cimb45030116)
Supplement: Supplementary file 1 [file cimb-45-00116-s001.zip]

Archive with 2 entries (2 files):
- AFLP_Binary_Data_Supp Table S1.xlsx
- SuppTable S2.txt
