# Supplementary material for: Genetic Diversity Analysis of Banana Cultivars (Musa sp.) in Saudi Arabia Based on AFLP Marker
Source: Curr Issues Mol Biol. 2023 Feb 22;45(3):1810–9. doi: 10.3390/cimb45030116 (PMC10047486; doi:10.3390/cimb45030116)
Supplement: Supplementary file 1 [file cimb-45-00116-s001.zip › AFLP_Binary_Data_Supp Table S1.xlsx]

## Sheet: Band Score
Table S1	Band scored by AFLP in eight banana cultivars from Jazan province												Table S1 Summerized statistics
Primer	Marker	Region	Fifa	Fifa	Fifa	Dhamadh	Dhamadh	Dhamadh	Beesh	Beesh
PP	Mw	ID	Ban01	Ban02	Ban03	Ban04	Ban05	Ban06	Ban07	Ban08			Primer	Band count		Count	Mw
P1	539	B1	0	1	1	0	0	0	0	1			P1	193		193	193.596
P1	474	B2	0	1	1	1	1	0	1	1			P2	197		197	190.558
P1	468	B3	0	1	0	0	0	0	0	0			P3	199		199	306.025
P1	459	B4	0	1	0	0	0	0	0	1			P4	187		187	193.743
P1	430	B5	0	1	0	1	0	0	0	1			P5	160		160	169.256
P1	425	B6	0	0	0	1	0	0	0	1			P6	104		104	181.24
P1	402	B7	0	1	0	0	0	0	1	1			P7	167		167	314.91
P1	400	B8	0	1	1	0	0	0	0	1			P8	119		119	329.269
P1	397	B9	0	0	1	0	0	0	0	0			P9	142		142	370.437
P1	390	B10	1	1	1	1	1	0	1	1			Grand Total	1468		r-value	-0.20489
P1	388	B11	0	0	0	0	0	0	0	1			Average	163.111
P1	386	B12	0	0	0	0	0	0	0	1			SD	35.0194
P1	385	B13	0	1	1	1	0	0	0	0
P1	383	B14	1	1	1	0	1	0	1	1			Row Labels	Average of Mw
P1	382	B15	0	1	1	0	0	0	0	1			P1	193.596
P1	375	B16	0	1	0	0	0	0	0	0			P2	190.558
P1	371	B17	0	1	0	0	0	0	0	1			P3	306.025
P1	351	B18	0	0	0	0	0	0	0	1			P4	193.743
P1	351	B19	0	0	0	0	0	0	0	1			P5	169.256
P1	341	B20	0	0	0	1	0	0	1	1			P6	181.24
P1	340	B21	0	1	0	0	0	0	0	1			P7	314.91
P1	334	B22	0	1	0	1	0	0	1	1			P8	329.269
P1	329	B23	0	1	0	0	0	0	1	1			P9	370.437
P1	327	B24	0	1	1	1	1	0	1	1			Grand Total	246.824
P1	319	B25	0	1	0	1	1	0	1	1			Average	249.893
P1	317	B26	0	1	1	0	0	0	0	1			SD	78.4758
P1	316	B27	1	1	0	1	1	0	0	0
P1	314	B28	0	1	0	0	0	0	0	0
P1	312	B29	0	1	1	0	0	0	1	1
P1	303	B30	1	1	0	1	0	0	0	1
P1	302	B31	0	1	0	0	0	0	0	1
P1	295	B32	0	1	0	0	0	0	1	1
P1	290	B33	0	1	1	0	0	0	0	1
P1	288	B34	1	1	0	0	0	0	1	1
P1	285	B35	1	1	1	0	1	0	1	0
P1	284	B36	0	0	1	0	0	0	0	0
P1	281	B37	0	1	0	0	0	0	0	1
P1	279	B38	1	1	1	1	1	0	1	1
P1	273	B39	1	1	1	1	1	0	1	1
P1	269	B40	1	1	1	1	1	0	1	1
P1	268	B41	0	1	1	1	0	0	1	1
P1	264	B42	0	1	0	0	0	0	0	1
P1	262	B43	1	1	0	1	1	0	1	1
P1	259	B44	1	0	0	0	1	0	0	1
P1	258	B45	0	1	0	1	0	0	1	1
P1	257	B46	1	0	0	1	0	0	1	1
P1	255	B47	0	1	1	0	0	0	1	1
P1	253	B48	1	0	1	0	0	0	1	0
P1	252	B49	0	1	0	1	1	0	1	0
P1	250	B50	1	1	1	1	1	0	1	1
P1	249	B51	1	1	0	1	1	0	1	1
P1	248	B52	0	1	0	1	0	0	0	1
P1	247	B53	1	1	0	1	1	0	1	1
P1	246	B54	1	1	1	1	1	0	1	1
P1	241	B55	1	1	0	1	0	0	1	0
P1	240	B56	0	1	0	1	1	0	1	1
P1	238	B57	1	1	1	1	1	1	1	1
P1	237	B58	1	0	0	1	0	0	1	0
P1	236	B59	1	1	1	1	1	1	1	1
P1	233	B60	1	1	1	1	1	1	1	1
P1	232	B61	1	0	0	1	0	0	0	0
P1	231	B62	1	0	1	1	0	0	1	0
P1	230	B63	1	1	0	1	1	0	0	1
P1	227	B64	0	1	1	0	0	0	1	1
P1	226	B65	1	1	1	1	1	0	1	1
P1	223	B66	1	1	1	1	1	1	1	1
P1	222	B67	0	1	1	1	1	1	1	1
P1	220	B68	1	1	0	1	0	0	1	1
P1	219	B69	0	1	0	1	1	0	1	1
P1	217	B70	0	1	0	1	0	0	1	1
P1	216	B71	0	1	1	1	0	0	0	0
P1	214	B72	1	0	0	1	1	0	1	0
P1	213	B73	1	1	0	1	0	1	1	1
P1	210	B74	0	1	1	0	0	0	1	1
P1	209	B75	1	0	0	0	0	0	0	1
P1	208	B76	1	1	1	1	1	1	1	1
P1	206	B77	1	1	0	1	1	0	1	1
P1	205	B78	1	1	1	1	1	1	1	1
P1	203	B79	1	1	1	1	1	0	1	1
P1	202	B80	1	1	0	1	0	0	1	1
P1	199	B81	0	1	0	1	0	1	1	1
P1	198	B82	1	1	0	1	0	1	1	1
P1	194	B83	1	1	1	0	0	0	1	1
P1	193	B84	1	1	1	1	1	0	1	1
P1	192	B85	0	1	1	0	1	0	1	1
P1	191	B86	1	0	0	1	0	0	1	1
P1	189	B87	1	1	0	1	0	0	1	1
P1	188	B88	0	1	1	1	0	0	0	0
P1	187	B89	1	1	1	1	1	1	1	1
P1	186	B90	1	1	0	1	0	1	1	0
P1	185	B91	1	0	1	1	0	0	1	1
P1	183	B92	0	1	1	0	1	0	0	0
P1	182	B93	0	0	0	1	0	0	0	1
P1	181	B94	1	1	1	1	1	0	1	1
P1	180	B95	1	1	1	1	1	1	1	1
P1	179	B96	1	1	0	1	1	1	1	0
P1	178	B97	0	0	1	0	0	1	0	0
P1	176	B98	1	1	1	1	1	0	1	1
P1	175	B99	1	0	1	1	1	0	1	1
P1	174	B100	0	1	0	0	0	0	0	0
P1	173	B101	1	1	1	1	1	1	1	1
P1	171	B102	1	0	0	1	0	0	1	1
P1	171	B103	1	1	0	1	1	0	1	0
P1	170	B104	1	0	1	1	0	0	0	0
P1	169	B105	0	1	1	1	1	0	1	1
P1	168	B106	0	1	0	0	0	0	0	0
P1	167	B107	1	1	1	1	1	0	1	1
P1	166	B108	1	1	0	1	1	1	1	1
P1	163	B109	1	1	1	1	1	0	1	1
P1	162	B110	1	1	1	1	1	0	1	1
P1	161	B111	1	1	1	1	1	1	1	1
P1	159	B112	1	1	1	1	1	1	1	1
P1	157	B113	0	1	1	0	1	0	0	1
P1	156	B114	1	1	1	1	1	0	1	1
P1	155	B115	1	1	1	1	1	0	1	1
P1	153	B116	1	1	1	1	1	0	1	1
P1	152	B117	1	1	1	1	1	0	1	1
P1	150	B118	1	1	1	1	1	0	1	1
P1	149	B119	1	1	1	1	1	0	1	1
P1	148	B120	1	1	0	1	1	1	1	1
P1	145	B121	1	1	1	1	1	0	1	1
P1	143	B122	1	1	1	1	1	1	1	0
P1	141	B123	1	1	1	0	1	0	1	1
P1	140	B124	1	1	1	1	1	1	1	1
P1	138	B125	1	1	0	1	1	1	1	1
P1	137	B126	1	1	1	1	1	0	1	1
P1	135	B127	1	1	1	1	1	0	1	1
P1	134	B128	0	0	0	1	0	0	0	0
P1	133	B129	1	1	1	0	1	0	1	1
P1	132	B130	1	1	0	1	1	1	1	1
P1	131	B131	0	0	1	0	0	0	0	0
P1	129	B132	1	1	1	1	1	0	1	1
P1	128	B133	1	1	1	1	1	0	1	1
P1	126	B134	1	1	1	1	1	1	1	1
P1	125	B135	1	1	0	1	1	1	0	1
P1	123	B136	1	1	1	1	1	0	1	1
P1	122	B137	1	1	1	1	1	0	1	1
P1	120	B138	1	1	1	1	1	1	1	1
P1	119	B139	1	1	1	1	1	1	1	1
P1	117	B140	1	0	0	1	1	0	0	0
P1	117	B141	1	0	1	0	0	0	1	1
P1	116	B142	1	1	0	1	1	0	1	1
P1	114	B143	1	1	1	1	1	1	1	1
P1	113	B144	1	1	1	1	1	1	1	1
P1	111	B145	0	0	0	1	1	1	1	1
P1	110	B146	0	0	1	0	0	0	0	0
P1	109	B147	1	1	1	1	1	1	1	1
P1	108	B148	1	1	1	1	1	1	1	1
P1	106	B149	1	1	1	1	1	1	1	1
P1	104	B150	1	1	1	1	1	0	1	1
P1	103	B151	1	1	1	1	1	0	1	1
P1	102	B152	0	0	1	0	1	1	0	1
P1	101	B153	1	1	1	1	1	1	1	1
P1	99	B154	1	1	1	1	1	1	1	1
P1	98	B155	1	1	1	1	1	1	1	1
P1	97	B156	1	0	1	1	0	1	0	0
P1	95	B157	1	1	1	1	1	1	1	1
P1	94	B158	1	1	0	1	1	1	0	1
P1	93	B159	1	1	1	1	1	0	1	1
P1	92	B160	1	1	1	1	1	0	1	1
P1	90	B161	0	1	1	1	1	0	1	1
P1	88	B162	1	1	1	1	1	1	1	1
P1	84	B163	1	1	1	1	1	1	1	0
P1	84	B164	1	0	0	0	0	0	0	0
P1	82	B165	1	1	1	1	1	1	1	1
P1	81	B166	1	1	0	1	1	1	0	0
P1	80	B167	0	1	1	1	1	1	1	1
P1	79	B168	1	1	1	0	1	1	1	0
P1	78	B169	1	1	1	1	1	1	1	1
P1	77	B170	1	1	1	1	1	1	1	1
P1	75	B171	1	1	1	1	1	1	1	1
P1	73	B172	1	1	1	1	1	1	1	1
P1	72	B173	0	0	0	0	0	0	0	1
P1	72	B174	1	0	0	1	1	1	1	0
P1	71	B175	1	1	1	0	0	1	1	0
P1	70	B176	1	1	0	1	1	0	1	1
P1	69	B177	0	0	0	0	1	1	0	0
P1	68	B178	1	1	1	1	1	1	1	1
P1	67	B179	1	0	0	0	1	0	0	0
P1	64	B180	1	1	1	1	1	1	1	1
P1	63	B181	1	1	1	1	1	1	1	1
P1	62	B182	0	0	0	0	0	0	0	0
P1	61	B183	1	1	1	1	1	1	1	1
P1	60	B184	0	0	1	1	1	0	1	1
P1	59	B185	1	1	0	0	0	0	1	1
P1	57	B186	1	1	1	1	1	1	1	1
P1	56	B187	0	0	1	1	0	0	0	0
P1	55	B188	1	1	1	1	1	0	1	1
P1	54	B189	1	1	1	1	1	0	1	1
P1	52	B190	1	1	1	1	1	1	1	1
P1	51	B191	0	0	0	0	0	1	0	0
P1	50	B192	1	1	1	1	1	0	1	1
P1	50	B193	0	0	0	0	0	0	1	0
P2	532	B194	0	1	0	0	0	0	0	1
P2	445	B195	1	1	1	0	0	0	1	1
P2	444	B196	0	0	0	1	0	0	0	0
P2	439	B197	1	1	1	0	0	0	1	1
P2	438	B198	0	0	0	1	1	0	0	0
P2	427	B199	0	0	0	0	0	1	0	0
P2	403	B200	0	1	0	0	0	0	0	0
P2	391	B201	0	1	0	0	0	0	0	0
P2	388	B202	1	1	1	1	1	0	1	1
P2	385	B203	0	1	1	0	1	0	1	1
P2	377	B204	0	0	0	1	0	0	1	1
P2	375	B205	1	1	0	1	0	0	0	0
P2	372	B206	0	0	0	0	0	0	0	1
P2	360	B207	0	0	0	0	0	0	0	1
P2	355	B208	0	1	0	1	0	0	1	1
P2	349	B209	0	1	0	0	0	0	0	0
P2	348	B210	1	1	1	1	1	0	1	1
P2	339	B211	1	1	0	1	1	0	1	1
P2	329	B212	0	0	0	1	0	0	1	0
P2	324	B213	0	1	0	1	0	0	0	0
P2	318	B214	0	1	0	0	0	0	1	1
P2	313	B215	0	1	0	0	0	0	1	1
P2	310	B216	0	1	0	0	0	0	0	0
P2	304	B217	0	1	0	0	0	0	0	1
P2	299	B218	1	1	1	1	0	0	1	1
P2	295	B219	1	1	0	1	0	0	1	1
P2	294	B220	1	1	1	1	1	0	1	1
P2	292	B221	1	1	1	1	1	0	1	1
P2	287	B222	0	1	0	0	0	0	0	0
P2	284	B223	1	1	1	1	1	0	1	1
P2	283	B224	1	0	0	1	0	0	0	0
P2	280	B225	0	1	0	0	1	0	1	1
P2	279	B226	1	1	1	1	1	0	1	1
P2	276	B227	0	1	0	1	0	0	0	0
P2	272	B228	1	1	0	1	0	1	1	1
P2	271	B229	0	0	0	0	0	1	0	0
P2	269	B230	1	1	1	1	1	0	1	1
P2	268	B231	1	0	0	0	1	0	0	0
P2	267	B232	0	1	1	1	1	0	1	1
P2	266	B233	0	1	0	1	1	0	1	1
P2	265	B234	1	0	1	0	0	1	0	0
P2	262	B235	0	1	0	0	0	0	1	1
P2	260	B236	1	1	1	1	1	1	1	1
P2	259	B237	1	1	1	1	0	1	0	0
P2	255	B238	0	1	0	1	1	0	1	1
P2	252	B239	1	1	1	1	1	0	1	1
P2	251	B240	1	1	1	1	1	0	0	1
P2	249	B241	0	1	0	0	1	0	1	1
P2	248	B242	1	1	0	0	0	0	1	0
P2	247	B243	1	1	0	1	0	0	0	1
P2	246	B244	1	1	0	1	0	0	1	0
P2	244	B245	1	1	0	1	0	0	1	1
P2	242	B246	1	1	0	1	1	0	1	1
P2	241	B247	1	1	1	1	1	1	1	1
P2	240	B248	1	0	0	0	0	1	0	0
P2	239	B249	1	1	1	1	1	1	1	1
P2	238	B250	0	1	0	1	0	0	0	1
P2	235	B251	0	1	0	1	0	0	0	1
P2	234	B252	1	1	1	1	1	0	1	1
P2	231	B253	1	1	1	1	1	1	1	1
P2	230	B254	0	0	0	1	1	1	0	0
P2	228	B255	1	1	1	1	1	1	1	1
P2	227	B256	0	0	0	1	0	0	1	0
P2	227	B257	1	1	1	1	1	1	0	1
P2	224	B258	1	1	0	0	0	0	1	1
P2	223	B259	0	0	0	1	0	0	0	0
P2	222	B260	1	1	1	1	1	1	1	1
P2	221	B261	1	1	1	1	1	1	0	1
P2	219	B262	1	1	0	0	1	1	0	1
P2	218	B263	0	1	0	1	0	0	1	0
P2	217	B264	1	1	0	1	1	0	1	1
P2	214	B265	1	1	1	1	1	0	1	1
P2	214	B266	0	1	0	1	0	0	0	0
P2	213	B267	1	1	0	1	1	0	1	1
P2	211	B268	1	1	1	1	1	1	1	1
P2	210	B269	1	1	0	1	1	0	1	1
P2	209	B270	1	1	0	1	1	0	1	0
P2	206	B271	1	1	0	1	0	0	1	0
P2	203	B272	0	1	0	1	0	0	0	0
P2	202	B273	0	1	0	0	0	0	0	0
P2	200	B274	1	1	1	1	0	0	1	1
P2	199	B275	1	1	1	1	0	0	1	1
P2	199	B276	1	0	1	1	1	0	1	1
P2	197	B277	1	1	0	1	1	0	1	1
P2	196	B278	1	0	0	0	1	0	1	0
P2	195	B279	1	1	1	1	1	1	1	1
P2	194	B280	1	0	0	1	1	1	1	0
P2	193	B281	1	0	0	1	1	0	0	0
P2	192	B282	0	0	0	1	1	0	1	1
P2	191	B283	1	1	0	1	1	0	1	1
P2	190	B284	1	1	0	1	1	0	1	1
P2	189	B285	1	1	0	1	1	1	1	1
P2	187	B286	1	1	0	1	1	0	1	1
P2	186	B287	1	0	0	1	0	0	1	0
P2	185	B288	1	1	1	1	1	0	0	1
P2	183	B289	1	1	0	0	0	0	0	1
P2	182	B290	1	1	0	1	1	0	1	1
P2	180	B291	1	1	1	1	1	0	1	1
P2	179	B292	1	1	0	1	1	1	1	1
P2	178	B293	0	0	0	0	0	1	0	0
P2	178	B294	1	1	1	1	1	1	1	1
P2	177	B295	1	1	1	0	0	0	0	0
P2	176	B296	1	0	0	0	0	0	0	0
P2	174	B297	1	1	0	1	0	0	1	1
P2	173	B298	1	1	0	1	1	0	0	1
P2	172	B299	1	0	1	1	1	0	0	1
P2	170	B300	1	1	1	1	1	1	1	1
P2	169	B301	0	0	0	0	0	0	0	1
P2	168	B302	1	1	1	1	1	1	1	1
P2	166	B303	0	1	0	0	0	0	0	0
P2	165	B304	1	1	1	1	1	1	1	1
P2	164	B305	1	0	0	0	0	0	1	0
P2	163	B306	1	1	1	1	1	0	1	1
P2	162	B307	1	1	0	0	0	0	0	1
P2	160	B308	1	1	1	1	1	1	1	1
P2	158	B309	1	1	1	1	1	1	1	1
P2	157	B310	1	1	1	1	1	0	1	1
P2	156	B311	1	1	0	1	1	0	1	1
P2	153	B312	1	1	1	1	1	1	1	1
P2	148	B313	1	1	1	1	1	0	1	1
P2	146	B314	1	1	1	1	1	1	1	1
P2	145	B315	1	0	0	0	0	0	0	0
P2	144	B316	1	1	1	1	1	0	1	1
P2	142	B317	1	1	0	1	1	0	1	1
P2	141	B318	1	1	0	1	1	0	1	0
P2	140	B319	0	1	1	0	1	0	0	1
P2	139	B320	1	0	0	0	1	0	1	0
P2	138	B321	1	1	1	1	0	1	0	1
P2	136	B322	1	1	0	1	1	0	1	1
P2	135	B323	1	1	1	1	1	0	1	1
P2	134	B324	1	1	0	1	1	0	0	0
P2	133	B325	1	0	1	1	0	0	1	0
P2	132	B326	1	1	1	1	1	1	1	1
P2	131	B327	1	1	1	1	1	1	1	1
P2	130	B328	1	1	0	1	1	1	1	1
P2	128	B329	1	1	1	0	1	0	1	0
P2	127	B330	1	1	1	1	1	1	1	1
P2	125	B331	1	1	1	1	1	1	1	1
P2	124	B332	1	0	0	1	0	1	0	1
P2	123	B333	1	1	0	1	1	0	1	1
P2	122	B334	1	0	0	0	0	0	0	0
P2	121	B335	0	1	1	1	1	0	1	0
P2	120	B336	1	0	0	0	1	0	1	1
P2	117	B337	1	1	0	1	0	0	0	1
P2	116	B338	1	1	0	1	1	1	1	1
P2	115	B339	1	1	1	1	1	1	1	1
P2	114	B340	0	0	0	0	0	1	0	0
P2	113	B341	1	0	1	0	0	0	0	0
P2	112	B342	1	1	1	1	1	1	1	1
P2	111	B343	1	1	1	1	1	1	1	1
P2	108	B344	1	1	1	1	0	0	1	0
P2	107	B345	1	1	0	1	1	1	1	1
P2	105	B346	1	1	1	1	1	1	0	1
P2	104	B347	1	0	0	0	1	1	1	0
P2	104	B348	0	1	1	1	1	0	1	1
P2	102	B349	1	1	1	1	1	1	1	1
P2	101	B350	0	1	1	0	0	1	0	0
P2	100	B351	1	1	0	1	0	0	1	0
P2	100	B352	1	0	1	1	1	1	0	1
P2	98	B353	1	1	1	1	1	0	1	1
P2	97	B354	1	0	0	1	0	0	1	1
P2	96	B355	1	0	1	0	1	0	1	0
P2	95	B356	1	0	0	0	0	0	0	0
P2	94	B357	1	1	0	1	0	0	0	1
P2	93	B358	1	1	1	1	1	0	1	1
P2	92	B359	0	0	0	0	0	1	0	0
P2	89	B360	0	1	1	1	0	0	1	1
P2	89	B361	1	1	0	1	1	0	1	1
P2	87	B362	1	1	0	1	1	0	1	1
P2	86	B363	1	1	1	1	0	0	1	0
P2	84	B364	0	1	1	1	1	1	1	1
P2	83	B365	1	0	1	1	1	1	1	1
P2	82	B366	1	1	0	1	1	0	1	1
P2	81	B367	1	0	1	1	1	0	1	0
P2	77	B368	1	1	1	1	1	0	1	1
P2	76	B369	1	1	1	1	1	1	1	0
P2	75	B370	0	0	1	1	0	0	0	0
P2	74	B371	1	1	0	0	1	1	1	1
P2	73	B372	1	1	1	1	1	1	1	1
P2	72	B373	1	0	0	1	0	0	0	0
P2	71	B374	1	1	1	1	1	1	1	1
P2	70	B375	0	0	0	1	0	1	1	1
P2	69	B376	1	0	1	0	1	0	1	0
P2	68	B377	0	1	0	0	0	1	0	0
P2	67	B378	1	1	1	1	1	0	1	0
P2	66	B379	1	1	0	1	1	1	1	1
P2	63	B380	1	0	0	0	1	0	0	0
P2	62	B381	1	1	0	1	0	1	1	1
P2	61	B382	1	1	1	1	1	1	1	1
P2	60	B383	1	1	1	1	1	1	1	1
P2	59	B384	0	0	1	1	0	0	1	0
P2	58	B385	1	1	0	0	1	1	0	1
P2	55	B386	1	1	1	1	1	1	1	1
P2	53	B387	1	1	1	1	1	0	1	1
P2	52	B388	1	1	1	1	1	1	1	1
P2	51	B389	1	1	0	1	1	0	1	1
P2	50	B390	1	1	1	1	1	1	1	1
P3	674	B391	0	1	0	0	0	1	0	1
P3	670	B392	0	1	0	0	1	0	0	1
P3	668	B393	1	0	0	0	1	0	0	0
P3	667	B394	0	1	0	0	0	1	0	0
P3	661	B395	0	0	0	0	1	1	0	0
P3	660	B396	0	0	0	1	1	0	0	1
P3	659	B397	1	1	0	0	0	1	0	0
P3	656	B398	0	0	0	1	0	1	0	0
P3	655	B399	0	0	0	0	0	0	0	0
P3	651	B400	1	0	0	1	0	0	0	0
P3	650	B401	1	0	0	1	0	1	1	1
P3	642	B402	0	1	0	0	0	0	0	0
P3	641	B403	0	0	0	0	0	0	1	0
P3	639	B404	0	0	0	0	0	0	1	0
P3	636	B405	0	0	0	0	1	0	0	0
P3	629	B406	0	0	0	0	0	0	1	0
P3	625	B407	1	0	0	0	0	1	0	0
P3	619	B408	0	0	0	1	1	0	1	0
P3	617	B409	0	1	0	0	1	0	0	0
P3	609	B410	0	0	0	0	0	1	0	0
P3	607	B411	0	0	0	1	0	1	0	1
P3	605	B412	1	0	1	0	1	0	1	0
P3	595	B413	0	0	0	0	0	0	0	1
P3	591	B414	1	1	0	0	0	1	1	0
P3	587	B415	0	0	0	0	0	0	1	0
P3	579	B416	0	1	1	0	1	0	0	0
P3	573	B417	1	0	0	1	1	0	0	0
P3	559	B418	0	0	0	1	1	0	0	0
P3	558	B419	0	1	0	0	0	0	1	0
P3	553	B420	0	1	0	0	0	1	0	0
P3	550	B421	1	0	1	0	1	0	1	0
P3	546	B422	1	0	0	0	0	0	0	0
P3	544	B423	0	0	0	0	0	0	0	0
P3	540	B424	0	0	0	0	0	0	1	0
P3	538	B425	1	0	1	0	0	0	0	1
P3	536	B426	0	0	0	0	1	0	0	1
P3	535	B427	0	0	0	0	0	0	0	0
P3	524	B428	0	0	1	0	0	0	0	1
P3	519	B429	0	0	0	0	0	0	0	0
P3	516	B430	0	0	0	0	1	1	1	0
P3	511	B431	0	0	0	0	0	1	0	1
P3	507	B432	0	1	1	0	1	1	0	1
P3	503	B433	0	0	1	0	0	0	1	0
P3	501	B434	0	1	0	1	0	0	1	0
P3	495	B435	1	0	0	1	1	0	0	0
P3	492	B436	0	1	0	1	0	0	0	1
P3	483	B437	0	0	0	0	0	0	0	1
P3	480	B438	1	0	0	0	0	0	1	0
P3	476	B439	1	0	0	1	0	1	1	0
P3	472	B440	0	0	1	0	1	0	0	0
P3	472	B441	0	0	0	0	0	1	0	0
P3	454	B442	0	1	0	1	1	1	0	0
P3	451	B443	1	0	0	1	1	0	1	1
P3	449	B444	0	1	0	0	0	1	0	0
P3	440	B445	1	1	0	0	0	0	0	1
P3	438	B446	1	0	1	0	1	0	1	0
P3	434	B447	0	0	0	0	0	0	1	0
P3	426	B448	0	1	0	0	0	0	1	0
P3	412	B449	0	0	0	0	0	0	1	0
P3	410	B450	0	0	0	0	0	0	1	1
P3	391	B451	0	1	0	1	0	0	0	1
P3	390	B452	0	0	1	0	0	0	0	0
P3	389	B453	1	1	1	0	1	0	1	1
P3	388	B454	0	0	0	0	0	0	0	0
P3	386	B455	1	1	1	0	0	0	1	1
P3	376	B456	0	1	0	0	0	0	0	0
P3	369	B457	0	1	1	1	1	1	0	0
P3	366	B458	1	0	0	1	0	0	0	0
P3	361	B459	0	1	1	1	0	0	0	1
P3	359	B460	1	1	0	1	0	1	0	1
P3	357	B461	0	1	0	0	1	0	1	0
P3	355	B462	1	0	0	0	0	0	0	1
P3	354	B463	1	1	0	0	1	0	0	0
P3	353	B464	0	0	0	1	0	1	1	0
P3	352	B465	0	0	1	0	0	0	0	0
P3	351	B466	1	1	0	0	0	0	1	0
P3	349	B467	0	1	0	1	0	1	0	1
P3	347	B468	1	0	0	1	0	0	0	0
P3	338	B469	0	0	0	0	0	1	0	0
P3	336	B470	1	0	0	0	1	1	0	1
P3	322	B471	0	0	1	0	0	1	1	0
P3	321	B472	0	1	0	1	0	0	0	0
P3	317	B473	1	1	0	1	1	0	1	0
P3	314	B474	1	1	0	0	0	1	0	0
P3	308	B475	1	0	0	0	0	0	0	0
P3	306	B476	1	0	1	0	0	0	0	0
P3	300	B477	1	0	0	0	0	0	0	0
P3	297	B478	0	0	0	0	0	0	0	1
P3	295	B479	1	1	0	1	1	1	1	0
P3	294	B480	1	1	0	1	1	0	1	1
P3	284	B481	1	0	0	0	1	1	1	1
P3	280	B482	0	1	0	1	1	0	1	1
P3	278	B483	1	1	0	0	0	1	0	1
P3	277	B484	0	1	0	1	0	0	0	1
P3	272	B485	1	1	0	1	1	1	0	1
P3	269	B486	1	1	0	1	1	1	1	1
P3	265	B487	1	1	1	1	1	1	1	0
P3	262	B488	1	0	0	0	1	0	1	0
P3	259	B489	1	1	1	1	0	1	0	0
P3	255	B490	0	1	0	0	0	0	1	0
P3	253	B491	1	1	1	1	1	0	1	1
P3	251	B492	1	0	0	1	0	0	1	1
P3	250	B493	0	0	0	0	0	0	1	0
P3	248	B494	0	1	0	0	1	0	0	0
P3	247	B495	1	1	0	0	0	1	0	1
P3	246	B496	0	1	1	0	0	1	0	0
P3	245	B497	0	1	0	0	0	0	0	0
P3	244	B498	1	1	0	0	0	0	1	1
P3	239	B499	1	1	1	1	1	0	0	1
P3	237	B500	0	0	0	0	0	0	0	0
P3	235	B501	1	1	1	1	0	1	1	1
P3	233	B502	0	1	0	1	1	0	0	0
P3	231	B503	1	1	1	1	1	1	1	1
P3	228	B504	0	0	0	1	1	0	1	0
P3	226	B505	1	0	1	1	0	0	0	1
P3	225	B506	0	0	0	0	0	0	0	1
P3	222	B507	1	1	1	1	1	1	1	1
P3	219	B508	0	0	0	0	0	0	1	0
P3	216	B509	0	0	0	1	0	0	0	0
P3	215	B510	0	0	0	0	1	0	0	0
P3	212	B511	1	1	1	1	1	1	1	1
P3	210	B512	0	1	0	1	0	1	1	0
P3	206	B513	0	0	0	0	0	0	0	0
P3	205	B514	0	0	0	1	0	0	0	0
P3	202	B515	0	0	0	0	0	0	0	0
P3	200	B516	1	1	1	0	0	0	1	1
P3	189	B517	1	0	0	1	1	0	1	1
P3	186	B518	0	0	0	0	1	0	0	0
P3	185	B519	0	1	1	0	1	1	0	1
P3	184	B520	1	1	0	0	0	0	0	0
P3	182	B521	0	0	0	0	0	0	0	0
P3	178	B522	1	1	1	1	1	1	0	1
P3	176	B523	0	0	0	1	0	0	0	0
P3	173	B524	0	1	0	0	0	0	1	1
P3	173	B525	1	1	0	0	1	0	0	0
P3	172	B526	1	1	0	1	1	1	0	1
P3	170	B527	1	1	1	1	0	0	1	1
P3	168	B528	1	1	0	1	1	1	1	1
P3	165	B529	1	1	1	1	1	1	1	1
P3	162	B530	1	1	0	1	1	1	0	1
P3	160	B531	1	1	1	1	1	0	1	1
P3	157	B532	0	0	0	0	0	1	0	0
P3	157	B533	1	0	1	1	1	0	1	1
P3	150	B534	0	1	1	1	0	1	0	1
P3	146	B535	1	1	1	1	1	0	1	1
P3	146	B536	0	0	0	0	0	1	0	0
P3	145	B537	1	0	0	1	1	0	0	1
P3	144	B538	1	1	1	1	1	1	1	1
P3	142	B539	1	1	0	1	1	1	1	1
P3	141	B540	0	0	0	0	1	0	1	0
P3	140	B541	1	1	1	1	0	0	0	1
P3	139	B542	0	0	0	0	0	0	1	0
P3	138	B543	1	1	0	1	1	1	0	1
P3	135	B544	1	1	1	1	1	0	1	0
P3	134	B545	1	0	0	1	0	0	0	0
P3	130	B546	0	1	0	1	0	1	1	1
P3	125	B547	1	1	1	1	1	1	1	1
P3	122	B548	0	1	1	1	0	1	0	1
P3	120	B549	0	0	0	0	1	0	0	0
P3	119	B550	1	1	1	1	0	0	1	1
P3	116	B551	1	1	1	1	1	0	1	1
P3	113	B552	0	0	0	1	0	1	0	1
P3	112	B553	1	1	1	1	1	1	1	1
P3	111	B554	1	1	1	1	1	1	1	1
P3	110	B555	1	0	0	0	0	0	0	0
P3	108	B556	0	1	0	0	0	1	0	1
P3	107	B557	1	1	0	1	1	0	1	1
P3	106	B558	0	0	1	1	1	1	0	1
P3	105	B559	0	0	0	0	0	1	1	0
P3	104	B560	1	1	0	0	1	1	1	1
P3	100	B561	0	1	0	0	0	0	1	0
P3	100	B562	1	1	1	1	1	1	0	1
P3	98	B563	1	1	0	1	0	0	1	1
P3	95	B564	1	1	0	1	0	0	0	0
P3	94	B565	1	0	0	0	0	0	0	1
P3	93	B566	1	1	1	1	1	1	1	0
P3	89	B567	1	1	0	1	1	1	1	1
P3	87	B568	0	1	1	1	0	0	1	1
P3	83	B569	1	0	0	1	1	1	1	1
P3	82	B570	1	1	0	1	1	0	1	1
P3	81	B571	0	0	0	0	0	0	1	0
P3	80	B572	0	1	1	0	0	0	0	0
P3	76	B573	1	1	0	1	1	1	0	1
P3	75	B574	0	0	1	0	0	0	0	0
P3	73	B575	1	1	0	0	1	1	0	0
P3	72	B576	0	1	0	1	1	0	0	1
P3	71	B577	0	0	1	0	0	0	1	0
P3	71	B578	1	1	0	1	1	1	0	1
P3	70	B579	0	0	0	0	0	0	1	0
P3	68	B580	0	0	0	0	0	0	0	0
P3	67	B581	1	1	1	1	1	1	1	1
P3	62	B582	1	1	1	1	1	1	1	1
P3	61	B583	1	1	1	1	1	1	1	1
P3	60	B584	1	1	1	1	1	1	1	1
P3	58	B585	1	1	1	1	1	1	1	1
P3	55	B586	0	0	0	0	0	0	1	1
P3	55	B587	1	1	1	1	1	1	0	0
P3	52	B588	1	0	1	1	1	1	1	1
P3	50	B589	1	1	1	1	1	1	1	1
P4	474	B590	0	0	0	1	1	0	1	1
P4	461	B591	0	0	0	1	0	0	1	0
P4	459	B592	0	0	0	1	0	0	1	0
P4	436	B593	0	0	0	1	0	0	1	1
P4	410	B594	0	0	0	1	0	0	1	0
P4	400	B595	0	0	0	0	0	0	1	0
P4	398	B596	0	0	0	0	0	0	0	0
P4	394	B597	0	0	0	0	0	0	0	0
P4	390	B598	1	0	1	1	1	0	1	1
P4	383	B599	1	0	0	1	1	0	1	0
P4	371	B600	0	0	0	0	0	0	0	0
P4	359	B601	0	0	0	0	0	0	0	0
P4	351	B602	0	0	0	0	0	0	0	0
P4	341	B603	0	0	0	0	0	0	1	0
P4	341	B604	0	0	0	0	0	0	0	0
P4	327	B605	0	0	0	0	0	0	0	0
P4	322	B606	0	0	0	0	0	0	0	0
P4	318	B607	0	0	0	0	0	0	0	0
P4	317	B608	1	0	0	1	1	0	1	1
P4	316	B609	0	0	0	1	0	0	1	0
P4	315	B610	0	0	0	0	0	0	0	0
P4	312	B611	0	0	0	1	0	0	1	0
P4	303	B612	0	0	0	1	0	0	1	0
P4	302	B613	0	0	0	1	0	0	1	0
P4	301	B614	0	0	0	0	0	0	0	0
P4	296	B615	1	0	0	1	1	0	1	1
P4	295	B616	0	0	0	1	0	0	1	0
P4	294	B617	0	0	0	0	0	0	0	0
P4	289	B618	0	0	0	0	0	0	0	0
P4	288	B619	1	0	0	1	0	0	1	0
P4	284	B620	0	0	0	0	0	0	1	1
P4	282	B621	0	0	0	1	0	0	0	0
P4	281	B622	0	0	0	1	0	0	0	0
P4	279	B623	1	0	0	1	1	0	1	1
P4	276	B624	0	0	0	0	1	0	0	0
P4	274	B625	1	1	1	1	1	0	1	1
P4	269	B626	1	1	0	1	1	0	1	1
P4	268	B627	0	0	0	0	0	0	1	1
P4	266	B628	1	0	0	1	1	0	1	1
P4	265	B629	0	0	0	1	0	0	1	1
P4	263	B630	1	0	0	1	1	0	1	0
P4	262	B631	1	0	0	1	0	0	1	0
P4	261	B632	0	0	0	0	1	0	1	0
P4	259	B633	1	0	1	1	1	0	1	1
P4	257	B634	0	0	0	1	0	0	1	0
P4	256	B635	1	0	1	1	1	0	1	1
P4	254	B636	0	0	0	1	1	0	1	1
P4	253	B637	0	0	0	1	0	0	1	0
P4	250	B638	0	0	0	0	0	0	0	0
P4	246	B639	1	0	1	1	1	0	1	1
P4	243	B640	1	0	0	1	0	0	1	0
P4	242	B641	1	1	1	1	1	0	1	1
P4	241	B642	1	1	0	1	0	0	1	1
P4	240	B643	0	0	0	1	0	0	0	0
P4	238	B644	1	1	0	1	1	0	1	1
P4	237	B645	1	1	1	1	0	0	0	1
P4	237	B646	0	0	0	0	0	0	0	0
P4	236	B647	1	1	1	1	1	0	1	1
P4	234	B648	0	1	0	1	0	0	1	0
P4	232	B649	0	0	0	1	0	0	1	0
P4	231	B650	1	0	0	1	1	0	1	0
P4	229	B651	0	0	0	1	0	0	1	0
P4	228	B652	1	0	1	1	1	0	1	1
P4	227	B653	0	0	0	0	0	0	0	0
P4	226	B654	1	0	1	1	1	0	1	1
P4	224	B655	1	1	1	1	1	0	1	1
P4	221	B656	0	0	0	1	0	0	1	0
P4	220	B657	0	0	0	1	0	0	1	0
P4	219	B658	0	0	0	1	0	0	0	0
P4	218	B659	0	0	0	0	0	0	0	0
P4	217	B660	1	0	0	1	1	0	1	1
P4	216	B661	0	0	0	1	0	0	1	0
P4	215	B662	0	0	0	0	0	0	0	0
P4	214	B663	0	1	0	0	1	0	0	0
P4	213	B664	1	0	0	1	0	0	1	0
P4	211	B665	0	0	0	0	1	0	1	0
P4	210	B666	0	0	0	1	0	0	1	0
P4	208	B667	1	0	0	1	1	0	1	1
P4	206	B668	1	0	0	1	0	0	1	0
P4	204	B669	1	0	0	1	0	0	1	0
P4	201	B670	1	0	0	1	1	0	0	0
P4	199	B671	1	0	0	0	0	0	1	0
P4	198	B672	1	0	0	1	1	0	1	1
P4	194	B673	1	0	0	1	1	0	1	0
P4	193	B674	1	1	0	1	1	0	1	1
P4	192	B675	0	0	0	1	0	0	0	0
P4	191	B676	1	0	0	1	1	0	1	0
P4	190	B677	1	1	1	1	1	0	1	1
P4	189	B678	1	1	0	1	1	0	1	1
P4	186	B679	1	0	1	1	1	0	1	0
P4	185	B680	1	0	0	0	0	0	1	0
P4	185	B681	1	0	0	1	1	0	0	1
P4	183	B682	1	0	0	1	1	0	1	0
P4	182	B683	0	1	0	0	1	0	0	0
P4	181	B684	0	0	0	1	1	0	1	0
P4	180	B685	1	1	1	1	1	0	1	1
P4	179	B686	1	1	0	1	1	0	1	1
P4	178	B687	0	0	1	1	1	0	1	1
P4	177	B688	1	0	0	1	1	0	1	1
P4	176	B689	1	0	0	0	0	0	0	1
P4	175	B690	1	1	1	1	1	0	1	1
P4	173	B691	1	0	0	1	1	0	1	0
P4	171	B692	1	0	0	1	1	0	1	0
P4	170	B693	0	0	0	0	0	0	0	0
P4	169	B694	1	0	1	1	1	0	1	1
P4	168	B695	0	0	0	0	0	0	0	0
P4	167	B696	1	0	1	1	1	0	1	1
P4	163	B697	1	1	1	1	1	0	1	1
P4	162	B698	0	0	0	1	1	0	1	1
P4	161	B699	1	1	1	1	1	1	1	1
P4	159	B700	1	0	0	0	1	0	1	0
P4	158	B701	1	1	1	1	1	0	1	1
P4	157	B702	0	1	0	1	0	0	0	1
P4	155	B703	1	0	0	1	1	0	1	0
P4	153	B704	1	1	0	1	1	0	1	1
P4	152	B705	1	1	0	1	1	0	1	0
P4	150	B706	1	1	1	1	1	0	1	0
P4	149	B707	1	1	1	1	1	0	1	0
P4	146	B708	0	1	0	1	1	0	1	1
P4	145	B709	1	1	0	1	1	0	1	1
P4	144	B710	1	1	0	0	0	0	1	1
P4	142	B711	1	0	0	1	1	0	1	1
P4	141	B712	1	0	0	1	1	0	1	1
P4	140	B713	1	0	0	0	0	0	0	0
P4	139	B714	1	0	0	1	1	0	1	1
P4	137	B715	1	1	0	1	1	0	1	1
P4	136	B716	1	1	1	1	1	0	1	1
P4	135	B717	1	1	1	1	1	0	1	1
P4	133	B718	1	0	0	1	1	0	1	1
P4	132	B719	1	0	0	1	0	0	1	0
P4	131	B720	1	0	1	1	1	0	1	0
P4	129	B721	1	1	1	1	1	0	1	1
P4	128	B722	1	1	1	1	1	0	1	1
P4	127	B723	0	1	0	1	1	0	1	1
P4	126	B724	0	0	0	0	0	0	0	0
P4	123	B725	1	0	0	1	1	0	1	0
P4	122	B726	1	1	0	0	0	0	1	0
P4	121	B727	0	1	0	1	1	1	1	1
P4	120	B728	1	1	1	1	1	0	1	1
P4	119	B729	1	1	1	1	1	0	1	1
P4	117	B730	1	0	0	1	1	0	1	0
P4	116	B731	1	1	0	1	1	0	1	1
P4	114	B732	1	1	1	1	1	0	1	1
P4	113	B733	1	1	1	1	1	0	1	1
P4	112	B734	0	1	0	0	0	0	1	0
P4	111	B735	1	1	0	0	0	0	0	1
P4	110	B736	1	0	0	1	1	0	1	1
P4	108	B737	0	1	0	0	0	0	0	0
P4	107	B738	1	0	0	1	1	0	1	1
P4	106	B739	1	1	1	1	1	1	1	1
P4	105	B740	1	1	0	1	1	0	1	1
P4	104	B741	1	1	0	1	1	0	1	1
P4	103	B742	1	1	0	1	1	0	1	1
P4	102	B743	1	0	1	1	1	0	1	1
P4	101	B744	0	1	0	1	0	0	0	0
P4	100	B745	1	1	1	1	1	0	1	1
P4	99	B746	0	0	1	1	1	0	0	0
P4	97	B747	1	1	1	1	1	1	1	1
P4	96	B748	0	1	0	1	0	0	0	1
P4	95	B749	1	1	1	1	1	1	1	1
P4	93	B750	1	0	0	1	0	0	0	0
P4	93	B751	1	0	0	0	0	0	1	0
P4	92	B752	0	0	0	1	1	0	1	0
P4	88	B753	1	1	1	1	1	1	1	1
P4	85	B754	1	1	0	1	1	0	1	0
P4	82	B755	1	1	1	1	1	0	1	1
P4	81	B756	0	1	0	0	1	0	0	1
P4	80	B757	1	0	1	1	1	0	1	1
P4	79	B758	1	0	1	0	1	0	1	0
P4	78	B759	0	1	1	1	0	0	0	1
P4	77	B760	1	1	1	1	1	1	1	1
P4	75	B761	1	1	1	1	1	0	1	1
P4	74	B762	0	1	1	0	0	0	0	1
P4	73	B763	1	0	1	1	1	0	1	0
P4	72	B764	1	1	1	1	1	1	1	1
P4	68	B765	1	1	1	1	1	1	1	1
P4	66	B766	0	1	0	1	1	0	1	1
P4	65	B767	0	0	0	0	0	0	0	0
P4	64	B768	1	1	1	1	0	1	1	0
P4	62	B769	1	1	1	1	1	1	1	1
P4	61	B770	0	1	1	1	1	1	1	1
P4	60	B771	1	1	1	1	1	0	1	1
P4	58	B772	1	0	0	1	0	0	0	0
P4	57	B773	1	1	1	1	1	1	1	1
P4	54	B774	0	0	0	1	0	0	1	0
P4	53	B775	0	1	1	1	1	0	1	1
P4	52	B776	1	1	1	1	1	1	1	1
P5	445	B777	0	0	0	1	1	0	1	0
P5	439	B778	0	0	0	1	1	0	1	0
P5	427	B779	0	0	0	0	1	0	0	1
P5	426	B780	0	1	1	0	0	0	0	1
P5	387	B781	0	0	0	0	0	0	1	0
P5	380	B782	0	0	0	0	0	0	0	0
P5	377	B783	0	0	0	1	0	0	0	0
P5	359	B784	0	0	0	1	0	0	1	0
P5	339	B785	0	0	0	1	0	0	0	0
P5	318	B786	0	0	0	1	0	0	1	0
P5	314	B787	0	0	0	0	1	0	1	0
P5	299	B788	0	0	0	1	0	0	1	0
P5	295	B789	0	0	0	1	0	0	1	0
P5	294	B790	0	0	0	0	0	0	0	0
P5	293	B791	0	0	0	1	0	0	1	0
P5	288	B792	0	0	0	0	0	0	0	0
P5	287	B793	0	0	0	0	0	0	0	0
P5	279	B794	0	0	0	1	1	0	1	0
P5	274	B795	0	0	0	0	1	0	1	1
P5	270	B796	0	0	0	1	0	0	1	0
P5	269	B797	1	1	1	1	1	0	1	1
P5	267	B798	0	0	0	1	1	0	1	0
P5	265	B799	0	1	1	0	1	0	0	0
P5	262	B800	0	0	0	0	0	0	1	0
P5	261	B801	0	0	0	1	0	0	1	0
P5	260	B802	0	0	0	0	0	0	0	0
P5	259	B803	0	0	0	0	0	0	0	0
P5	258	B804	0	0	0	1	1	0	1	1
P5	252	B805	0	0	0	1	1	0	1	0
P5	252	B806	0	0	0	1	0	0	0	0
P5	246	B807	0	0	0	1	1	0	1	0
P5	243	B808	0	0	0	1	0	0	1	0
P5	241	B809	0	0	0	1	0	0	1	0
P5	239	B810	0	0	0	1	0	0	1	0
P5	238	B811	0	0	0	0	0	0	0	0
P5	237	B812	0	0	0	1	1	0	1	0
P5	233	B813	1	0	0	0	1	0	1	1
P5	228	B814	1	1	1	1	1	0	1	1
P5	227	B815	0	0	0	0	0	0	1	0
P5	226	B816	0	0	0	1	1	0	1	0
P5	225	B817	0	0	0	1	0	0	1	0
P5	222	B818	1	0	1	1	1	0	1	1
P5	221	B819	0	0	0	1	1	0	0	0
P5	219	B820	0	0	0	0	0	0	1	0
P5	214	B821	1	0	0	1	1	0	1	1
P5	213	B822	0	1	0	1	1	0	0	1
P5	213	B823	0	0	0	1	0	0	1	0
P5	211	B824	0	0	0	1	0	0	1	0
P5	209	B825	0	0	0	0	0	0	1	0
P5	205	B826	1	1	0	1	1	0	1	1
P5	201	B827	0	0	0	1	1	0	1	0
P5	199	B828	1	0	0	1	1	0	1	0
P5	197	B829	1	1	0	1	1	0	1	0
P5	195	B830	0	0	0	1	1	0	1	0
P5	193	B831	1	0	0	1	1	0	1	1
P5	190	B832	1	0	0	1	1	0	1	0
P5	188	B833	1	0	0	1	1	0	1	0
P5	187	B834	0	0	0	1	1	0	1	0
P5	186	B835	1	1	0	1	1	0	0	0
P5	185	B836	1	0	1	1	0	0	1	0
P5	184	B837	1	0	0	0	1	0	0	1
P5	181	B838	0	0	0	1	0	0	1	0
P5	180	B839	1	1	0	1	1	0	1	0
P5	179	B840	1	1	0	1	1	0	1	1
P5	177	B841	1	0	1	1	1	1	1	1
P5	177	B842	0	0	0	0	0	1	1	0
P5	174	B843	1	0	0	1	0	0	1	0
P5	173	B844	0	0	0	1	1	0	1	0
P5	171	B845	1	0	1	1	1	0	1	1
P5	170	B846	0	0	0	0	0	0	0	0
P5	168	B847	0	1	0	1	0	0	1	0
P5	166	B848	0	0	0	0	0	0	1	0
P5	165	B849	1	1	1	1	1	1	1	1
P5	163	B850	0	0	0	1	1	0	1	0
P5	161	B851	0	0	0	0	1	0	1	0
P5	160	B852	1	0	0	1	1	0	1	1
P5	158	B853	1	1	1	1	1	0	1	1
P5	157	B854	1	0	0	1	1	0	1	1
P5	156	B855	0	0	0	1	0	0	0	0
P5	154	B856	0	0	0	0	1	0	0	0
P5	152	B857	1	1	0	1	1	0	1	1
P5	151	B858	1	0	1	1	1	0	1	1
P5	148	B859	1	0	0	1	1	0	1	1
P5	146	B860	1	0	1	1	1	0	1	1
P5	144	B861	1	0	0	1	1	0	1	0
P5	142	B862	0	0	0	1	0	0	1	1
P5	141	B863	0	0	0	1	0	0	0	0
P5	140	B864	0	0	0	1	1	0	1	0
P5	138	B865	1	1	0	1	1	0	1	1
P5	137	B866	0	1	1	1	1	0	1	0
P5	135	B867	1	1	1	1	1	0	1	0
P5	134	B868	0	1	0	1	0	0	1	0
P5	133	B869	0	1	1	1	0	0	1	0
P5	132	B870	1	0	1	1	1	0	1	1
P5	131	B871	1	1	0	1	0	0	1	1
P5	130	B872	1	1	1	1	1	1	1	1
P5	129	B873	0	0	0	1	0	0	0	0
P5	128	B874	1	0	0	1	1	0	1	1
P5	127	B875	1	1	1	1	1	0	1	0
P5	124	B876	1	0	0	1	1	0	1	1
P5	122	B877	1	0	0	1	0	0	0	0
P5	120	B878	1	1	1	1	1	0	1	0
P5	119	B879	0	0	0	1	1	0	0	0
P5	118	B880	1	0	1	1	1	0	1	0
P5	117	B881	0	0	0	0	0	1	0	0
P5	116	B882	1	1	0	1	1	0	1	1
P5	115	B883	1	1	1	1	1	0	1	1
P5	114	B884	0	1	1	0	0	0	0	1
P5	112	B885	1	1	0	1	1	0	1	0
P5	111	B886	1	1	1	1	1	0	1	1
P5	110	B887	0	1	1	1	0	0	0	0
P5	108	B888	1	0	0	1	1	0	1	0
P5	107	B889	0	0	0	1	0	0	1	0
P5	106	B890	1	1	0	1	1	0	1	1
P5	105	B891	0	0	1	0	0	0	0	0
P5	104	B892	1	0	1	1	0	1	1	1
P5	102	B893	1	1	1	1	1	0	1	1
P5	100	B894	0	0	1	0	0	0	0	0
P5	100	B895	0	0	1	1	1	0	1	0
P5	99	B896	0	0	0	0	0	0	0	0
P5	98	B897	1	1	1	1	1	0	1	1
P5	97	B898	0	0	0	1	1	1	0	0
P5	94	B899	0	0	0	0	0	0	0	0
P5	93	B900	0	1	1	1	1	1	1	1
P5	89	B901	1	0	0	1	1	0	1	0
P5	89	B902	0	0	1	1	1	0	1	0
P5	88	B903	1	0	0	0	1	1	1	1
P5	86	B904	1	1	1	1	1	1	1	1
P5	85	B905	1	0	0	0	0	0	1	0
P5	84	B906	0	0	1	1	1	0	1	0
P5	83	B907	1	1	0	1	1	0	1	1
P5	82	B908	1	0	1	0	0	1	0	0
P5	81	B909	0	1	1	1	1	0	1	1
P5	80	B910	0	0	0	0	0	0	0	0
P5	79	B911	1	1	0	1	1	0	1	1
P5	77	B912	1	1	1	1	1	0	1	1
P5	76	B913	1	1	1	1	1	0	1	1
P5	75	B914	1	1	1	0	1	1	0	1
P5	74	B915	1	1	1	1	1	0	1	1
P5	73	B916	0	1	1	0	0	0	0	1
P5	72	B917	1	0	1	1	1	1	1	1
P5	71	B918	1	1	1	1	1	0	1	0
P5	70	B919	0	0	1	0	0	0	1	0
P5	70	B920	0	0	0	1	1	0	0	0
P5	70	B921	0	0	1	0	0	0	0	0
P5	69	B922	0	1	1	1	1	0	1	0
P5	67	B923	1	0	1	0	0	0	1	0
P5	67	B924	1	1	1	1	1	1	1	1
P5	65	B925	0	1	1	1	1	0	1	1
P5	64	B926	1	0	1	0	0	0	0	0
P5	63	B927	1	1	1	1	1	0	1	0
P5	61	B928	0	1	1	1	1	0	1	1
P5	60	B929	1	1	0	1	0	1	0	1
P5	59	B930	0	0	1	0	1	0	0	1
P5	58	B931	1	1	1	1	1	1	1	1
P5	57	B932	0	1	1	1	1	0	1	1
P5	55	B933	1	1	1	1	1	0	1	1
P5	52	B934	1	1	1	1	1	0	1	0
P5	51	B935	0	1	0	1	1	0	1	1
P5	50	B936	1	1	0	1	1	0	1	0
P6	436	B937	0	1	1	0	0	0	0	0
P6	427	B938	0	1	1	0	0	0	0	0
P6	427	B939	1	0	0	0	0	0	0	0
P6	419	B940	0	0	0	0	0	1	1	0
P6	414	B941	0	0	0	1	1	0	1	0
P6	400	B942	1	0	0	0	0	0	0	0
P6	395	B943	0	0	0	0	0	1	0	0
P6	382	B944	0	0	0	0	0	0	0	0
P6	378	B945	0	0	0	1	0	0	0	0
P6	375	B946	1	1	0	1	0	0	0	0
P6	360	B947	0	0	0	1	0	1	0	0
P6	356	B948	0	1	1	0	0	1	0	0
P6	349	B949	1	0	1	0	0	0	0	0
P6	343	B950	0	1	0	0	0	0	0	0
P6	336	B951	0	1	0	1	0	0	0	0
P6	330	B952	0	0	0	0	0	0	0	0
P6	328	B953	0	0	0	1	0	0	0	0
P6	322	B954	0	0	0	0	0	1	0	0
P6	303	B955	0	0	0	0	0	0	0	0
P6	297	B956	0	0	0	0	0	0	0	0
P6	268	B957	0	1	0	0	0	0	0	0
P6	267	B958	0	1	1	0	1	0	0	1
P6	265	B959	0	0	0	0	1	1	0	0
P6	265	B960	1	1	0	1	1	1	1	1
P6	262	B961	0	0	0	0	0	1	0	1
P6	257	B962	0	0	0	0	0	0	1	0
P6	255	B963	0	0	0	1	0	0	1	0
P6	242	B964	1	1	0	1	0	0	1	1
P6	236	B965	0	0	0	0	0	0	0	0
P6	234	B966	0	1	0	1	1	0	0	1
P6	233	B967	0	1	1	0	0	1	1	1
P6	228	B968	0	1	0	0	1	0	1	1
P6	222	B969	1	0	0	0	1	0	0	0
P6	214	B970	0	0	1	0	0	0	1	0
P6	211	B971	0	0	0	0	0	0	0	0
P6	210	B972	1	1	0	0	0	0	0	0
P6	209	B973	1	0	1	0	0	1	0	0
P6	203	B974	1	0	0	1	0	1	0	0
P6	199	B975	0	0	1	0	1	0	0	1
P6	193	B976	1	1	1	0	1	1	0	0
P6	192	B977	0	1	0	0	1	0	0	0
P6	191	B978	1	0	0	0	1	0	0	1
P6	185	B979	0	0	0	0	0	0	0	1
P6	173	B980	0	1	0	0	1	0	0	1
P6	172	B981	0	0	1	0	1	0	0	0
P6	165	B982	1	1	1	0	1	1	0	1
P6	163	B983	0	1	0	0	1	0	0	1
P6	160	B984	1	1	1	1	1	0	0	0
P6	159	B985	0	0	0	1	0	0	0	0
P6	158	B986	1	1	0	0	1	0	1	1
P6	157	B987	0	1	0	0	0	0	0	0
P6	146	B988	1	1	1	1	0	0	1	1
P6	145	B989	1	1	0	0	0	1	0	0
P6	140	B990	0	1	0	0	1	0	0	1
P6	138	B991	1	1	1	1	1	0	0	1
P6	137	B992	1	1	0	0	1	1	0	0
P6	135	B993	1	1	0	1	1	0	1	1
P6	133	B994	0	1	0	0	0	0	0	0
P6	132	B995	1	0	1	1	1	0	1	1
P6	128	B996	1	1	0	0	1	0	1	1
P6	127	B997	0	1	0	0	1	0	0	1
P6	124	B998	1	1	1	1	1	0	0	1
P6	123	B999	0	0	0	0	0	0	1	0
P6	122	B1000	0	0	0	0	0	0	0	0
P6	120	B1001	1	1	0	0	1	0	1	1
P6	114	B1002	0	1	1	1	0	0	0	0
P6	111	B1003	1	1	1	1	1	1	0	1
P6	108	B1004	0	0	0	0	0	0	1	1
P6	105	B1005	0	0	0	0	0	0	0	0
P6	103	B1006	0	0	0	0	0	1	0	0
P6	100	B1007	1	0	0	0	1	0	0	1
P6	98	B1008	1	1	1	0	1	0	0	1
P6	97	B1009	1	1	0	0	1	1	0	0
P6	95	B1010	0	0	0	0	0	0	0	0
P6	93	B1011	0	1	1	1	1	1	1	1
P6	89	B1012	1	0	0	0	0	0	0	0
P6	88	B1013	1	0	0	0	1	0	1	1
P6	88	B1014	0	1	0	0	1	0	0	1
P6	86	B1015	1	1	1	1	1	1	1	1
P6	85	B1016	1	0	0	0	0	0	0	1
P6	84	B1017	1	1	1	0	1	1	1	0
P6	83	B1018	0	1	1	1	1	0	0	1
P6	81	B1019	1	0	1	0	1	0	0	1
P6	80	B1020	0	1	0	1	0	0	1	0
P6	79	B1021	1	1	1	0	1	0	0	1
P6	77	B1022	1	1	1	1	1	0	1	1
P6	75	B1023	0	1	1	0	0	1	1	0
P6	74	B1024	1	1	1	1	1	0	1	1
P6	73	B1025	0	0	0	1	0	0	1	0
P6	70	B1026	0	1	1	1	1	1	1	1
P6	69	B1027	0	1	1	1	1	1	1	1
P6	67	B1028	1	0	0	0	1	0	1	1
P6	67	B1029	0	1	1	1	1	1	1	1
P6	65	B1030	0	1	0	1	0	0	1	1
P6	64	B1031	1	0	0	0	0	0	0	0
P6	63	B1032	1	1	1	1	1	0	1	0
P6	60	B1033	1	0	1	1	0	0	1	0
P6	59	B1034	0	0	1	1	0	0	0	0
P6	58	B1035	1	1	1	1	1	1	1	1
P6	57	B1036	1	1	1	1	1	0	1	1
P6	56	B1037	0	0	0	0	0	0	0	0
P6	52	B1038	1	1	0	1	1	0	1	1
P6	51	B1039	0	1	1	0	1	0	0	1
P6	50	B1040	1	0	0	0	1	0	0	1
P7	651	B1041	0	1	0	0	1	1	0	1
P7	650	B1042	1	1	1	0	0	0	0	0
P7	611	B1043	1	0	1	0	1	1	1	1
P7	608	B1044	1	1	1	1	0	0	1	0
P7	607	B1045	1	0	0	0	0	0	1	0
P7	603	B1046	1	0	1	1	0	0	0	0
P7	597	B1047	0	0	1	0	0	0	1	0
P7	596	B1048	1	1	0	0	1	1	1	1
P7	595	B1049	1	0	1	0	0	0	1	0
P7	593	B1050	0	1	1	1	0	0	0	1
P7	592	B1051	0	1	0	1	0	0	1	0
P7	588	B1052	1	1	1	1	0	0	1	0
P7	586	B1053	0	0	0	1	1	1	0	1
P7	585	B1054	1	1	1	1	1	1	0	1
P7	582	B1055	0	1	1	0	0	0	1	0
P7	581	B1056	0	1	0	0	1	1	0	1
P7	577	B1057	1	1	1	0	1	1	1	1
P7	575	B1058	0	1	1	1	1	1	1	0
P7	574	B1059	1	1	0	1	0	1	0	1
P7	571	B1060	1	0	1	1	0	0	0	1
P7	569	B1061	1	0	1	1	0	0	1	1
P7	568	B1062	1	1	1	1	1	1	1	1
P7	566	B1063	0	0	1	0	1	0	0	1
P7	563	B1064	1	0	1	0	1	1	1	1
P7	559	B1065	0	0	1	1	1	0	1	0
P7	558	B1066	0	0	0	0	1	1	0	0
P7	544	B1067	0	1	1	0	1	1	0	1
P7	543	B1068	1	0	0	0	0	1	0	1
P7	542	B1069	1	1	1	1	1	1	1	0
P7	538	B1070	1	1	1	1	1	1	0	0
P7	531	B1071	1	0	1	1	0	1	1	0
P7	456	B1072	0	1	1	1	0	1	1	1
P7	452	B1073	0	0	1	1	0	0	0	1
P7	447	B1074	0	1	0	0	1	1	1	0
P7	444	B1075	0	0	1	0	0	0	0	0
P7	435	B1076	0	0	0	1	1	1	0	1
P7	434	B1077	0	0	1	0	0	0	0	1
P7	430	B1078	0	0	1	1	1	1	1	0
P7	427	B1079	1	1	0	0	1	0	0	0
P7	423	B1080	0	0	0	0	0	1	0	1
P7	421	B1081	1	1	1	1	0	1	0	1
P7	416	B1082	1	1	0	0	0	0	1	1
P7	413	B1083	1	0	0	1	1	1	1	1
P7	410	B1084	1	1	0	1	1	0	0	1
P7	409	B1085	1	0	1	0	1	1	0	0
P7	407	B1086	1	0	0	0	1	0	1	0
P7	406	B1087	1	1	0	1	0	1	1	1
P7	402	B1088	0	1	1	1	1	0	1	0
P7	397	B1089	1	0	1	0	0	1	0	1
P7	392	B1090	0	0	0	1	0	0	0	1
P7	390	B1091	1	0	0	0	1	0	0	1
P7	374	B1092	0	1	0	0	1	0	0	0
P7	373	B1093	1	1	0	1	1	0	1	1
P7	371	B1094	0	1	0	1	1	1	0	1
P7	369	B1095	1	0	1	1	1	1	1	1
P7	367	B1096	1	1	1	0	1	1	0	1
P7	366	B1097	0	0	1	1	0	1	1	0
P7	365	B1098	1	0	1	1	0	1	1	0
P7	364	B1099	1	0	0	1	0	0	1	1
P7	358	B1100	0	0	1	1	0	1	0	0
P7	356	B1101	0	1	1	1	0	0	1	1
P7	355	B1102	1	1	0	1	0	0	1	1
P7	354	B1103	1	1	0	1	1	1	0	0
P7	351	B1104	0	1	1	1	0	0	0	1
P7	349	B1105	1	1	1	1	0	1	0	0
P7	347	B1106	1	0	0	1	1	1	1	0
P7	337	B1107	0	0	0	1	0	0	1	1
P7	334	B1108	1	1	0	0	1	1	0	1
P7	332	B1109	1	1	1	1	1	0	1	1
P7	331	B1110	1	0	0	0	1	0	1	0
P7	330	B1111	0	1	1	0	1	1	1	1
P7	328	B1112	0	0	1	0	0	1	1	1
P7	323	B1113	0	0	1	0	1	0	1	0
P7	318	B1114	1	0	0	1	0	1	0	1
P7	311	B1115	1	0	0	1	0	0	0	0
P7	310	B1116	1	0	0	0	1	0	0	0
P7	308	B1117	1	1	1	0	1	1	0	0
P7	307	B1118	1	1	1	0	1	1	0	0
P7	305	B1119	1	0	0	0	0	0	1	1
P7	303	B1120	1	1	1	1	1	0	1	1
P7	301	B1121	1	1	0	0	1	1	0	0
P7	300	B1122	0	0	1	1	0	1	0	1
P7	298	B1123	0	0	0	0	1	0	0	0
P7	297	B1124	0	1	0	1	0	0	1	1
P7	291	B1125	0	0	1	1	1	0	0	0
P7	290	B1126	0	0	1	0	0	1	1	0
P7	288	B1127	1	1	0	0	1	1	1	1
P7	285	B1128	1	0	0	0	1	0	0	1
P7	284	B1129	0	1	0	1	0	1	0	0
P7	281	B1130	0	1	1	1	0	1	1	0
P7	280	B1131	0	0	1	0	0	0	1	0
P7	276	B1132	0	0	1	1	1	0	0	0
P7	271	B1133	0	0	0	0	1	1	0	0
P7	269	B1134	1	0	1	1	1	0	1	0
P7	264	B1135	1	1	1	1	0	1	0	1
P7	263	B1136	1	1	1	1	0	1	0	0
P7	260	B1137	0	0	1	1	0	0	1	1
P7	255	B1138	1	0	1	0	1	1	0	0
P7	254	B1139	1	1	1	0	1	1	0	1
P7	253	B1140	0	0	1	1	1	1	0	0
P7	250	B1141	1	0	0	0	1	1	1	0
P7	244	B1142	0	1	0	1	1	0	1	1
P7	240	B1143	0	1	1	1	0	0	0	1
P7	238	B1144	0	1	0	1	0	0	1	1
P7	235	B1145	0	1	1	0	1	0	1	1
P7	234	B1146	0	1	0	1	1	1	1	0
P7	233	B1147	1	0	0	1	1	1	1	1
P7	228	B1148	0	1	1	0	0	0	1	0
P7	224	B1149	1	1	1	0	1	1	1	0
P7	223	B1150	1	1	0	1	1	1	1	1
P7	220	B1151	0	0	0	0	0	1	0	0
P7	218	B1152	0	1	0	1	1	1	1	1
P7	217	B1153	0	0	0	1	0	1	0	0
P7	213	B1154	1	0	0	1	0	0	0	0
P7	211	B1155	0	1	0	0	0	0	0	0
P7	208	B1156	1	1	0	0	1	0	1	1
P7	207	B1157	0	0	0	0	0	0	1	0
P7	204	B1158	1	1	1	0	0	1	1	1
P7	203	B1159	0	1	0	0	0	0	1	1
P7	201	B1160	0	0	0	1	0	1	0	1
P7	200	B1161	0	1	1	1	1	0	1	0
P7	198	B1162	0	0	1	0	1	1	0	0
P7	197	B1163	0	1	0	1	1	1	0	1
P7	194	B1164	0	1	1	0	0	0	1	1
P7	191	B1165	0	0	1	1	1	0	0	1
P7	189	B1166	0	0	0	0	0	0	0	0
P7	188	B1167	1	1	0	0	1	0	0	0
P7	186	B1168	0	1	0	0	1	0	1	1
P7	185	B1169	1	1	0	1	1	1	1	0
P7	184	B1170	1	0	1	0	1	1	0	0
P7	181	B1171	0	0	0	0	0	1	0	0
P7	180	B1172	1	0	0	1	0	0	0	0
P7	178	B1173	1	0	1	0	1	0	1	1
P7	168	B1174	1	1	1	0	0	0	1	0
P7	167	B1175	0	1	0	0	0	1	1	1
P7	166	B1176	0	1	1	1	1	1	1	0
P7	165	B1177	0	1	0	0	0	0	1	1
P7	157	B1178	1	0	0	1	1	1	1	1
P7	156	B1179	0	0	0	1	1	0	1	1
P7	150	B1180	0	1	1	1	0	1	0	0
P7	145	B1181	1	1	1	0	0	0	1	0
P7	144	B1182	0	1	0	1	0	1	0	1
P7	143	B1183	1	1	1	0	0	0	1	0
P7	135	B1184	1	0	1	1	0	1	0	1
P7	131	B1185	1	0	0	0	1	1	1	1
P7	125	B1186	1	1	1	1	0	0	0	1
P7	123	B1187	1	1	0	1	1	1	1	0
P7	122	B1188	1	1	0	1	1	1	1	0
P7	117	B1189	1	1	0	1	1	0	1	0
P7	115	B1190	1	0	0	0	0	0	1	1
P7	106	B1191	0	1	0	1	1	0	1	0
P7	105	B1192	0	1	1	1	1	0	0	1
P7	104	B1193	0	1	1	1	0	0	1	0
P7	99	B1194	1	0	0	0	0	0	1	1
P7	93	B1195	1	1	0	1	1	1	0	1
P7	92	B1196	1	0	1	0	0	0	1	1
P7	91	B1197	0	1	1	0	0	0	0	1
P7	83	B1198	0	0	1	0	1	1	0	0
P7	81	B1199	1	0	1	0	1	1	0	0
P7	80	B1200	0	1	0	1	1	1	1	1
P7	74	B1201	1	0	1	0	0	1	0	1
P7	73	B1202	0	0	1	0	1	1	0	1
P7	72	B1203	0	0	0	0	0	0	0	0
P7	66	B1204	0	0	1	0	0	0	0	0
P7	61	B1205	1	1	0	0	1	1	1	1
P7	55	B1206	1	0	0	1	1	1	0	0
P7	54	B1207	1	1	1	1	0	1	1	1
P8	650	B1208	0	1	1	1	1	1	1	1
P8	649	B1209	0	1	1	1	1	0	0	1
P8	646	B1210	0	0	0	1	0	1	1	0
P8	645	B1211	1	0	0	1	0	1	0	0
P8	640	B1212	0	1	1	0	1	0	1	0
P8	637	B1213	1	0	0	0	0	0	0	0
P8	635	B1214	0	0	0	1	0	1	1	1
P8	632	B1215	0	0	1	1	1	1	1	0
P8	588	B1216	1	0	1	1	1	1	1	0
P8	586	B1217	0	1	1	0	1	0	1	1
P8	585	B1218	1	1	0	0	1	1	1	1
P8	582	B1219	1	1	0	0	0	0	1	1
P8	581	B1220	1	1	1	1	1	0	0	1
P8	577	B1221	0	0	1	1	0	1	1	1
P8	575	B1222	1	1	1	0	1	0	0	0
P8	574	B1223	1	1	0	1	1	1	0	1
P8	571	B1224	1	1	1	0	1	1	0	0
P8	569	B1225	1	0	0	0	0	1	0	1
P8	474	B1226	1	0	0	1	0	0	1	0
P8	467	B1227	0	1	0	1	1	0	1	1
P8	466	B1228	1	1	1	0	0	0	1	0
P8	465	B1229	0	0	0	0	1	1	0	0
P8	464	B1230	1	0	1	1	0	1	0	0
P8	462	B1231	1	0	0	1	0	1	0	1
P8	459	B1232	1	1	1	0	1	1	1	1
P8	456	B1233	1	1	1	0	0	0	1	1
P8	452	B1234	1	0	1	1	1	0	0	1
P8	447	B1235	0	1	0	1	0	0	1	1
P8	444	B1236	1	0	0	1	1	0	0	0
P8	435	B1237	0	1	1	1	0	0	1	0
P8	434	B1238	1	1	1	0	0	0	0	1
P8	430	B1239	1	1	1	1	0	0	1	1
P8	427	B1240	1	0	1	0	0	1	1	1
P8	423	B1241	0	1	1	0	0	0	0	1
P8	421	B1242	0	1	0	1	0	1	0	1
P8	416	B1243	1	0	0	0	1	1	1	0
P8	413	B1244	0	1	0	0	1	1	1	1
P8	410	B1245	0	1	0	1	1	1	0	1
P8	409	B1246	1	1	0	0	1	1	1	1
P8	407	B1247	0	1	0	0	0	1	1	0
P8	406	B1248	0	0	0	1	0	1	1	1
P8	402	B1249	1	1	0	0	0	0	0	0
P8	358	B1250	1	1	0	0	1	0	1	1
P8	356	B1251	0	0	1	1	1	0	0	1
P8	355	B1252	1	0	1	1	1	1	0	0
P8	354	B1253	1	0	1	1	0	1	0	1
P8	351	B1254	1	1	1	1	0	0	0	1
P8	349	B1255	0	0	1	1	0	1	1	0
P8	347	B1256	1	0	0	0	1	1	1	0
P8	337	B1257	1	0	0	0	1	0	1	0
P8	334	B1258	0	1	1	1	0	1	1	0
P8	332	B1259	1	1	0	1	1	1	0	1
P8	331	B1260	0	0	1	1	0	1	1	0
P8	330	B1261	1	0	0	0	0	0	0	0
P8	328	B1262	0	1	0	0	0	0	0	1
P8	323	B1263	1	1	0	1	1	0	0	0
P8	318	B1264	0	0	1	0	1	1	0	0
P8	311	B1265	0	1	1	1	1	1	1	1
P8	310	B1266	0	0	1	1	0	1	1	1
P8	308	B1267	1	0	1	1	0	1	0	0
P8	307	B1268	0	1	1	0	0	1	1	0
P8	305	B1269	1	0	1	0	1	1	1	0
P8	303	B1270	0	0	1	0	0	1	0	0
P8	301	B1271	0	0	0	1	0	1	0	1
P8	300	B1272	0	1	0	0	1	0	0	0
P8	298	B1273	0	1	1	0	0	0	0	1
P8	297	B1274	1	0	1	1	0	0	1	0
P8	291	B1275	1	1	1	1	1	0	0	0
P8	290	B1276	1	1	0	1	1	0	0	1
P8	288	B1277	1	0	0	0	1	1	0	1
P8	285	B1278	1	0	1	1	1	1	0	1
P8	235	B1279	1	0	1	0	1	0	1	0
P8	234	B1280	1	1	1	1	1	0	1	1
P8	233	B1281	0	1	0	0	0	1	0	0
P8	228	B1282	1	1	1	0	1	0	0	0
P8	224	B1283	0	1	1	1	1	1	1	0
P8	223	B1284	1	1	1	0	1	1	0	1
P8	220	B1285	0	0	0	0	1	0	1	0
P8	218	B1286	1	1	1	0	1	0	1	1
P8	217	B1287	0	0	0	1	1	0	1	1
P8	213	B1288	0	1	0	0	1	1	1	1
P8	211	B1289	0	0	0	0	0	0	0	1
P8	208	B1290	0	0	1	1	1	1	1	0
P8	207	B1291	0	1	0	1	0	0	1	0
P8	204	B1292	0	1	0	1	1	1	0	0
P8	203	B1293	1	0	1	1	1	0	1	1
P8	201	B1294	1	1	1	1	1	0	1	0
P8	200	B1295	0	0	0	0	1	0	1	1
P8	198	B1296	0	0	1	1	1	0	1	1
P8	197	B1297	1	0	1	0	1	0	1	1
P8	194	B1298	1	1	0	0	0	0	0	0
P8	191	B1299	0	0	0	1	0	0	1	0
P8	189	B1300	0	0	0	1	1	0	0	1
P8	188	B1301	0	0	1	1	1	1	1	0
P8	186	B1302	0	1	1	0	1	0	0	0
P8	185	B1303	1	1	1	1	0	1	0	1
P8	184	B1304	0	1	0	0	0	1	1	1
P8	181	B1305	1	0	1	1	1	0	1	0
P8	180	B1306	1	1	0	0	1	1	1	1
P8	178	B1307	0	0	0	1	0	1	0	0
P8	168	B1308	0	0	0	0	0	1	0	1
P8	167	B1309	1	0	0	0	0	0	0	1
P8	166	B1310	1	1	1	1	1	0	1	1
P8	165	B1311	1	1	1	1	1	0	1	0
P8	157	B1312	1	1	1	1	0	1	1	1
P8	156	B1313	0	1	1	1	1	0	0	1
P8	150	B1314	1	0	1	0	1	0	1	0
P8	145	B1315	0	1	0	1	0	1	1	0
P8	144	B1316	1	1	0	1	0	0	1	1
P8	143	B1317	1	1	1	1	0	1	1	0
P8	135	B1318	1	0	1	0	1	1	0	1
P8	131	B1319	0	1	1	0	1	1	0	1
P8	125	B1320	0	0	0	0	0	1	0	0
P8	123	B1321	1	1	0	0	0	1	1	1
P8	122	B1322	1	0	1	1	1	1	0	1
P8	117	B1323	0	1	0	0	0	1	0	1
P8	115	B1324	1	1	0	0	1	1	0	0
P8	61	B1325	0	0	1	1	0	1	1	1
P8	55	B1326	1	1	1	1	0	1	1	0
P9	657	B1327	1	0	0	1	0	0	1	0
P9	651	B1328	1	1	0	1	1	0	1	1
P9	650	B1329	0	0	1	1	0	1	1	0
P9	649	B1330	1	0	0	1	0	0	0	0
P9	632	B1331	0	0	1	0	0	1	0	0
P9	630	B1332	1	0	1	0	0	1	0	0
P9	629	B1333	1	1	1	1	1	1	1	0
P9	626	B1334	1	0	1	1	0	1	1	1
P9	624	B1335	1	0	0	0	0	0	1	0
P9	622	B1336	0	0	1	1	0	1	0	1
P9	621	B1337	1	0	1	1	1	1	0	0
P9	619	B1338	0	1	0	0	1	0	1	0
P9	612	B1339	1	1	1	1	1	1	1	1
P9	611	B1340	1	1	1	1	0	1	1	1
P9	608	B1341	0	1	1	0	1	1	1	1
P9	607	B1342	1	1	1	1	1	1	1	1
P9	603	B1343	1	1	1	0	1	1	0	1
P9	597	B1344	1	1	0	0	1	0	0	1
P9	596	B1345	1	0	1	0	1	1	1	1
P9	595	B1346	1	1	1	1	1	1	1	1
P9	593	B1347	1	1	0	1	0	0	0	1
P9	592	B1348	1	1	0	1	1	0	0	1
P9	588	B1349	1	1	1	0	1	1	0	1
P9	586	B1350	1	1	0	0	0	0	0	0
P9	585	B1351	1	1	1	0	1	1	1	1
P9	582	B1352	0	1	0	0	0	0	0	1
P9	581	B1353	1	1	0	1	1	0	1	0
P9	577	B1354	1	1	1	0	0	1	1	0
P9	575	B1355	0	1	0	1	1	0	1	0
P9	574	B1356	1	0	1	1	1	1	1	1
P9	571	B1357	1	0	1	0	1	1	0	1
P9	569	B1358	0	1	1	1	1	1	0	0
P9	568	B1359	1	1	1	1	1	1	0	1
P9	566	B1360	0	0	0	1	0	0	0	1
P9	563	B1361	1	1	1	0	1	1	1	1
P9	559	B1362	0	0	0	0	0	0	1	1
P9	558	B1363	0	1	0	0	0	0	0	0
P9	544	B1364	1	1	0	0	1	0	1	1
P9	543	B1365	1	1	1	1	1	1	0	1
P9	542	B1366	0	1	1	1	1	1	1	1
P9	538	B1367	0	0	1	0	1	1	0	1
P9	531	B1368	0	0	1	0	1	1	1	1
P9	530	B1369	1	0	1	0	1	1	1	1
P9	529	B1370	1	1	0	0	1	0	0	1
P9	526	B1371	1	1	1	1	0	1	0	1
P9	520	B1372	0	1	0	0	0	0	1	1
P9	518	B1373	1	1	0	1	0	0	1	0
P9	517	B1374	0	1	0	1	1	0	0	1
P9	516	B1375	1	1	0	1	0	0	1	0
P9	507	B1376	0	1	1	0	0	1	0	1
P9	506	B1377	0	1	0	1	1	0	0	1
P9	505	B1378	1	1	1	0	0	1	0	1
P9	427	B1379	1	0	1	1	1	1	1	0
P9	423	B1380	0	1	0	0	1	0	1	1
P9	421	B1381	0	1	1	1	0	1	1	1
P9	416	B1382	1	0	1	0	1	1	1	1
P9	413	B1383	0	0	1	1	0	1	0	1
P9	410	B1384	0	0	1	1	1	1	0	0
P9	409	B1385	1	1	1	0	0	1	1	1
P9	407	B1386	1	1	1	1	1	1	1	1
P9	406	B1387	1	0	1	1	1	1	0	0
P9	402	B1388	1	1	0	1	1	0	0	0
P9	397	B1389	0	1	1	1	0	1	0	1
P9	392	B1390	0	0	0	0	0	0	0	0
P9	390	B1391	0	0	1	1	1	1	0	0
P9	374	B1392	1	0	0	0	0	0	0	1
P9	373	B1393	1	1	1	0	1	1	1	1
P9	371	B1394	0	0	0	1	0	0	1	0
P9	369	B1395	1	1	1	0	1	1	1	0
P9	367	B1396	0	0	1	1	1	1	0	1
P9	366	B1397	1	0	0	0	0	0	1	1
P9	365	B1398	0	0	1	1	1	1	0	0
P9	364	B1399	1	1	1	1	0	1	0	1
P9	358	B1400	1	1	0	0	0	0	1	0
P9	356	B1401	0	0	0	1	0	0	1	0
P9	355	B1402	0	0	1	1	1	1	0	0
P9	354	B1403	1	0	1	1	1	1	1	0
P9	351	B1404	0	0	0	0	1	0	0	0
P9	349	B1405	1	1	1	0	1	1	0	0
P9	347	B1406	1	1	1	1	0	1	0	1
P9	337	B1407	1	1	0	0	1	0	0	0
P9	334	B1408	0	1	1	0	1	1	1	0
P9	332	B1409	1	1	1	0	1	1	1	1
P9	331	B1410	1	0	1	1	1	1	0	0
P9	330	B1411	0	1	0	0	1	0	0	1
P9	328	B1412	0	1	0	1	0	0	1	0
P9	323	B1413	1	0	0	0	1	0	1	1
P9	318	B1414	1	0	1	1	1	1	0	0
P9	311	B1415	0	1	1	1	1	1	1	1
P9	310	B1416	1	0	1	1	0	1	1	1
P9	308	B1417	1	0	1	0	1	1	1	0
P9	307	B1418	0	1	1	1	0	1	1	0
P9	305	B1419	0	1	1	1	1	1	1	1
P9	303	B1420	0	1	1	0	1	1	1	1
P9	301	B1421	0	1	1	1	0	1	1	0
P9	300	B1422	0	0	0	0	0	0	1	0
P9	298	B1423	0	1	0	0	0	0	0	1
P9	297	B1424	1	0	0	1	0	0	1	1
P9	200	B1425	1	1	0	1	0	0	1	1
P9	198	B1426	0	0	0	1	0	0	0	0
P9	197	B1427	1	0	0	1	0	0	1	1
P9	194	B1428	1	0	0	0	1	0	1	1
P9	191	B1429	1	1	0	1	1	0	1	0
P9	189	B1430	1	1	0	0	1	0	1	0
P9	188	B1431	1	1	1	0	1	1	0	1
P9	186	B1432	0	0	0	1	1	0	1	0
P9	185	B1433	1	0	1	0	0	1	1	0
P9	184	B1434	1	0	1	1	1	1	1	1
P9	181	B1435	0	1	0	1	0	0	0	0
P9	180	B1436	0	0	1	1	1	1	0	0
P9	178	B1437	1	0	1	1	1	1	1	1
P9	168	B1438	0	0	1	1	1	1	1	1
P9	167	B1439	0	1	0	1	0	0	0	0
P9	166	B1440	1	1	0	1	1	0	0	1
P9	165	B1441	1	0	0	0	0	0	1	1
P9	157	B1442	0	1	1	0	0	1	1	1
P9	156	B1443	0	0	0	1	0	0	1	1
P9	150	B1444	1	0	0	1	1	0	1	1
P9	145	B1445	1	1	1	1	1	1	1	0
P9	144	B1446	0	1	0	1	0	0	1	0
P9	143	B1447	1	0	1	1	0	1	0	1
P9	135	B1448	0	1	1	1	0	1	1	0
P9	131	B1449	1	0	1	1	0	1	1	1
P9	125	B1450	1	1	1	1	1	1	1	1
P9	123	B1451	0	0	1	1	1	1	1	0
P9	122	B1452	0	1	1	0	1	1	1	0
P9	117	B1453	0	0	1	1	0	1	1	0
P9	115	B1454	0	0	1	1	1	1	1	0
P9	106	B1455	0	1	0	1	1	0	1	1
P9	105	B1456	1	0	0	1	0	0	1	0
P9	104	B1457	1	1	0	0	1	0	0	1
P9	99	B1458	0	1	1	1	0	1	1	0
P9	93	B1459	0	1	1	0	0	1	0	1
P9	92	B1460	1	1	1	0	1	1	0	1
P9	91	B1461	1	1	0	0	1	0	1	1
P9	83	B1462	1	0	0	1	1	0	0	0
P9	81	B1463	0	1	1	0	0	1	0	1
P9	80	B1464	1	1	0	0	1	0	0	1
P9	74	B1465	1	1	1	0	0	1	0	0
P9	73	B1466	1	1	0	0	0	0	0	1
P9	72	B1467	0	0	0	1	1	0	1	0
P9	66	B1468	0	0	0	0	1	0	0	1
