# Supplementary material for: Genetic Diversity Analysis of Banana Cultivars (Musa sp.) in Saudi Arabia Based on AFLP Marker
Source: Curr Issues Mol Biol. 2023 Feb 22;45(3):1810–9. doi: 10.3390/cimb45030116 (PMC10047486; doi:10.3390/cimb45030116)
Supplement: Supplementary file 1 [file cimb-45-00116-s001.zip › SuppTable S2.txt]

Table S2: Loci under selection analysis of the filtered AFLP dataset among the eight Banana samples from Jazan, Saudi Arabia
Locus	Obs. Het. BP	Obs FST	FST P-value	1-FST quantile	(if P-value=2 -> uncomputed value because Obs.Het.BP is out of simulated bounds)
3	1	1	1.00E-07	0
12	1	1	1.00E-07	0
15	1	1	1.00E-07	0
23	1	1	1.00E-07	0
40	1	1	1.00E-07	0
42	1	1	1.00E-07	0
52	1	1	1.00E-07	0
53	1	1	1.00E-07	0
60	1	1	1.00E-07	0
97	1	1	1.00E-07	0
101	1	1	1.00E-07	0
111	1	1	1.00E-07	0
129	1	1	1.00E-07	0
130	1	1	1.00E-07	0
131	1	1	1.00E-07	0
132	1	1	1.00E-07	0
140	1	1	1.00E-07	0
162	1	1	1.00E-07	0
171	1	1	1.00E-07	0
181	1	1	1.00E-07	0
185	1	1	1.00E-07	0
210	1	1	1.00E-07	0
217	1	1	1.00E-07	0
218	1	1	1.00E-07	0
220	1	1	1.00E-07	0
223	1	1	1.00E-07	0
226	1	1	1.00E-07	0
235	1	1	1.00E-07	0
243	1	1	1.00E-07	0
244	1	1	1.00E-07	0
252	1	1	1.00E-07	0
260	1	1	1.00E-07	0
267	1	1	1.00E-07	0
268	1	1	1.00E-07	0
274	1	1	1.00E-07	0
280	1	1	1.00E-07	0
285	1	1	1.00E-07	0
287	1	1	1.00E-07	0
298	1	1	1.00E-07	0
306	1	1	1.00E-07	0
311	1	1	1.00E-07	0
313	1	1	1.00E-07	0
325	1	1	1.00E-07	0
327	1	1	1.00E-07	0
328	1	1	1.00E-07	0
330	1	1	1.00E-07	0
331	1	1	1.00E-07	0
338	1	1	1.00E-07	0
340	1	1	1.00E-07	0
341	1	1	1.00E-07	0
348	1	1	1.00E-07	0
349	1	1	1.00E-07	0
350	1	1	1.00E-07	0
351	1	1	1.00E-07	0
368	1	1	1.00E-07	0
383	1	1	1.00E-07	0
384	1	1	1.00E-07	0
387	1	1	1.00E-07	0
398	1	1	1.00E-07	0
400	1	1	1.00E-07	0
402	1	1	1.00E-07	0
408	1	1	1.00E-07	0
414	1	1	1.00E-07	0
417	1	1	1.00E-07	0
422	1	1	1.00E-07	0
423	1	1	1.00E-07	0
425	1	1	1.00E-07	0
427	1	1	1.00E-07	0
434	1	1	1.00E-07	0
439	1	1	1.00E-07	0
450	1	1	1.00E-07	0
451	1	1	1.00E-07	0
455	1	1	1.00E-07	0
460	1	1	1.00E-07	0
462	1	1	1.00E-07	0
463	1	1	1.00E-07	0
479	1	1	1.00E-07	0
481	1	1	1.00E-07	0
484	1	1	1.00E-07	0
491	1	1	1.00E-07	0
495	1	1	1.00E-07	0
499	1	1	1.00E-07	0
501	1	1	1.00E-07	0
502	1	1	1.00E-07	0
505	1	1	1.00E-07	0
512	1	1	1.00E-07	0
513	1	1	1.00E-07	0
518	1	1	1.00E-07	0
519	1	1	1.00E-07	0
525	1	1	1.00E-07	0
528	1	1	1.00E-07	0
532	1	1	1.00E-07	0
534	1	1	1.00E-07	0
536	1	1	1.00E-07	0
545	1	1	1.00E-07	0
548	1	1	1.00E-07	0
570	1	1	1.00E-07	0
576	1	1	1.00E-07	0
585	1	1	1.00E-07	0
590	1	1	1.00E-07	0
597	1	1	1.00E-07	0
598	1	1	1.00E-07	0
601	1	1	1.00E-07	0
603	1	1	1.00E-07	0
604	1	1	1.00E-07	0
607	1	1	1.00E-07	0
611	1	1	1.00E-07	0
614	1	1	1.00E-07	0
615	1	1	1.00E-07	0
635	1	1	1.00E-07	0
639	1	1	1.00E-07	0
641	1	1	1.00E-07	0
644	1	1	1.00E-07	0
652	1	1	1.00E-07	0
653	1	1	1.00E-07	0
654	1	1	1.00E-07	0
668	1	1	1.00E-07	0
676	1	1	1.00E-07	0
692	1	1	1.00E-07	0
713	1	1	1.00E-07	0
717	1	1	1.00E-07	0
718	1	1	1.00E-07	0
720	1	1	1.00E-07	0
733	1	1	1.00E-07	0
738	1	1	1.00E-07	0
745	1	1	1.00E-07	0
760	1	1	1.00E-07	0
762	1	1	1.00E-07	0
765	1	1	1.00E-07	0
768	1	1	1.00E-07	0
799	1	1	1.00E-07	0
800	1	1	1.00E-07	0
821	1	1	1.00E-07	0
824	1	1	1.00E-07	0
825	1	1	1.00E-07	0
826	1	1	1.00E-07	0
827	1	1	1.00E-07	0
843	1	1	1.00E-07	0
845	1	1	1.00E-07	0
847	1	1	1.00E-07	0
849	1	1	1.00E-07	0
853	1	1	1.00E-07	0
859	1	1	1.00E-07	0
862	1	1	1.00E-07	0
863	1	1	1.00E-07	0
891	1	1	1.00E-07	0
894	1	1	1.00E-07	0
899	1	1	1.00E-07	0
900	1	1	1.00E-07	0
905	1	1	1.00E-07	0
914	1	1	1.00E-07	0
918	1	1	1.00E-07	0
919	1	1	1.00E-07	0
926	1	1	1.00E-07	0
927	1	1	1.00E-07	0
932	1	1	1.00E-07	0
935	1	1	1.00E-07	0
940	1	1	1.00E-07	0
949	1	1	1.00E-07	0
960	1	1	1.00E-07	0
968	1	1	1.00E-07	0
975	1	1	1.00E-07	0
978	1	1	1.00E-07	0
1000	1	1	1.00E-07	0
1003	1	1	1.00E-07	0
1004	1	1	1.00E-07	0
20	0.5	-1	0.033732318	0.96626768
50	0.5	-1	0.033732318	0.96626768
54	0.5	-1	0.033732318	0.96626768
73	0.5	-1	0.033732318	0.96626768
125	0.5	-1	0.033732318	0.96626768
128	0.5	-1	0.033732318	0.96626768
134	0.5	-1	0.033732318	0.96626768
139	0.5	-1	0.033732318	0.96626768
151	0.5	-1	0.033732318	0.96626768
242	0.5	-1	0.033732318	0.96626768
299	0.5	-1	0.033732318	0.96626768
492	0.5	-1	0.033732318	0.96626768
551	0.5	-1	0.033732318	0.96626768
600	0.5	-1	0.033732318	0.96626768
683	0.5	-1	0.033732318	0.96626768
735	0.5	-1	0.033732318	0.96626768
742	0.5	-1	0.033732318	0.96626768
796	0.5	-1	0.033732318	0.96626768
819	0.5	-1	0.033732318	0.96626768
893	0.5	-1	0.033732318	0.96626768
11	0.58333333	0.14285714	0.13242009	0.86757991
21	0.58333333	0.14285714	0.13242009	0.86757991
28	0.58333333	0.14285714	0.13242009	0.86757991
38	0.58333333	0.14285714	0.13242009	0.86757991
46	0.58333333	0.14285714	0.13242009	0.86757991
47	0.58333333	0.14285714	0.13242009	0.86757991
59	0.58333333	0.14285714	0.13242009	0.86757991
61	0.58333333	0.14285714	0.13242009	0.86757991
68	0.58333333	0.14285714	0.13242009	0.86757991
69	0.58333333	0.14285714	0.13242009	0.86757991
83	0.58333333	0.14285714	0.13242009	0.86757991
88	0.58333333	0.14285714	0.13242009	0.86757991
95	0.58333333	0.14285714	0.13242009	0.86757991
105	0.58333333	0.14285714	0.13242009	0.86757991
106	0.58333333	0.14285714	0.13242009	0.86757991
108	0.58333333	0.14285714	0.13242009	0.86757991
112	0.58333333	0.14285714	0.13242009	0.86757991
119	0.58333333	0.14285714	0.13242009	0.86757991
121	0.58333333	0.14285714	0.13242009	0.86757991
127	0.58333333	0.14285714	0.13242009	0.86757991
148	0.58333333	0.14285714	0.13242009	0.86757991
152	0.58333333	0.14285714	0.13242009	0.86757991
154	0.58333333	0.14285714	0.13242009	0.86757991
168	0.58333333	0.14285714	0.13242009	0.86757991
170	0.58333333	0.14285714	0.13242009	0.86757991
173	0.58333333	0.14285714	0.13242009	0.86757991
174	0.58333333	0.14285714	0.13242009	0.86757991
179	0.58333333	0.14285714	0.13242009	0.86757991
184	0.58333333	0.14285714	0.13242009	0.86757991
191	0.58333333	0.14285714	0.13242009	0.86757991
196	0.58333333	0.14285714	0.13242009	0.86757991
198	0.58333333	0.14285714	0.13242009	0.86757991
204	0.58333333	0.14285714	0.13242009	0.86757991
229	0.58333333	0.14285714	0.13242009	0.86757991
230	0.58333333	0.14285714	0.13242009	0.86757991
232	0.58333333	0.14285714	0.13242009	0.86757991
248	0.58333333	0.14285714	0.13242009	0.86757991
255	0.58333333	0.14285714	0.13242009	0.86757991
257	0.58333333	0.14285714	0.13242009	0.86757991
264	0.58333333	0.14285714	0.13242009	0.86757991
272	0.58333333	0.14285714	0.13242009	0.86757991
286	0.58333333	0.14285714	0.13242009	0.86757991
292	0.58333333	0.14285714	0.13242009	0.86757991
293	0.58333333	0.14285714	0.13242009	0.86757991
305	0.58333333	0.14285714	0.13242009	0.86757991
310	0.58333333	0.14285714	0.13242009	0.86757991
317	0.58333333	0.14285714	0.13242009	0.86757991
320	0.58333333	0.14285714	0.13242009	0.86757991
326	0.58333333	0.14285714	0.13242009	0.86757991
332	0.58333333	0.14285714	0.13242009	0.86757991
335	0.58333333	0.14285714	0.13242009	0.86757991
342	0.58333333	0.14285714	0.13242009	0.86757991
343	0.58333333	0.14285714	0.13242009	0.86757991
357	0.58333333	0.14285714	0.13242009	0.86757991
360	0.58333333	0.14285714	0.13242009	0.86757991
370	0.58333333	0.14285714	0.13242009	0.86757991
375	0.58333333	0.14285714	0.13242009	0.86757991
391	0.58333333	0.14285714	0.13242009	0.86757991
409	0.58333333	0.14285714	0.13242009	0.86757991
415	0.58333333	0.14285714	0.13242009	0.86757991
416	0.58333333	0.14285714	0.13242009	0.86757991
419	0.58333333	0.14285714	0.13242009	0.86757991
424	0.58333333	0.14285714	0.13242009	0.86757991
428	0.58333333	0.14285714	0.13242009	0.86757991
429	0.58333333	0.14285714	0.13242009	0.86757991
432	0.58333333	0.14285714	0.13242009	0.86757991
433	0.58333333	0.14285714	0.13242009	0.86757991
435	0.58333333	0.14285714	0.13242009	0.86757991
440	0.58333333	0.14285714	0.13242009	0.86757991
441	0.58333333	0.14285714	0.13242009	0.86757991
442	0.58333333	0.14285714	0.13242009	0.86757991
447	0.58333333	0.14285714	0.13242009	0.86757991
453	0.58333333	0.14285714	0.13242009	0.86757991
458	0.58333333	0.14285714	0.13242009	0.86757991
469	0.58333333	0.14285714	0.13242009	0.86757991
471	0.58333333	0.14285714	0.13242009	0.86757991
474	0.58333333	0.14285714	0.13242009	0.86757991
480	0.58333333	0.14285714	0.13242009	0.86757991
487	0.58333333	0.14285714	0.13242009	0.86757991
489	0.58333333	0.14285714	0.13242009	0.86757991
490	0.58333333	0.14285714	0.13242009	0.86757991
496	0.58333333	0.14285714	0.13242009	0.86757991
516	0.58333333	0.14285714	0.13242009	0.86757991
527	0.58333333	0.14285714	0.13242009	0.86757991
533	0.58333333	0.14285714	0.13242009	0.86757991
535	0.58333333	0.14285714	0.13242009	0.86757991
546	0.58333333	0.14285714	0.13242009	0.86757991
580	0.58333333	0.14285714	0.13242009	0.86757991
586	0.58333333	0.14285714	0.13242009	0.86757991
588	0.58333333	0.14285714	0.13242009	0.86757991
594	0.58333333	0.14285714	0.13242009	0.86757991
596	0.58333333	0.14285714	0.13242009	0.86757991
609	0.58333333	0.14285714	0.13242009	0.86757991
620	0.58333333	0.14285714	0.13242009	0.86757991
621	0.58333333	0.14285714	0.13242009	0.86757991
628	0.58333333	0.14285714	0.13242009	0.86757991
629	0.58333333	0.14285714	0.13242009	0.86757991
632	0.58333333	0.14285714	0.13242009	0.86757991
636	0.58333333	0.14285714	0.13242009	0.86757991
650	0.58333333	0.14285714	0.13242009	0.86757991
674	0.58333333	0.14285714	0.13242009	0.86757991
687	0.58333333	0.14285714	0.13242009	0.86757991
701	0.58333333	0.14285714	0.13242009	0.86757991
707	0.58333333	0.14285714	0.13242009	0.86757991
714	0.58333333	0.14285714	0.13242009	0.86757991
724	0.58333333	0.14285714	0.13242009	0.86757991
725	0.58333333	0.14285714	0.13242009	0.86757991
732	0.58333333	0.14285714	0.13242009	0.86757991
736	0.58333333	0.14285714	0.13242009	0.86757991
737	0.58333333	0.14285714	0.13242009	0.86757991
739	0.58333333	0.14285714	0.13242009	0.86757991
752	0.58333333	0.14285714	0.13242009	0.86757991
764	0.58333333	0.14285714	0.13242009	0.86757991
772	0.58333333	0.14285714	0.13242009	0.86757991
776	0.58333333	0.14285714	0.13242009	0.86757991
778	0.58333333	0.14285714	0.13242009	0.86757991
812	0.58333333	0.14285714	0.13242009	0.86757991
820	0.58333333	0.14285714	0.13242009	0.86757991
829	0.58333333	0.14285714	0.13242009	0.86757991
850	0.58333333	0.14285714	0.13242009	0.86757991
856	0.58333333	0.14285714	0.13242009	0.86757991
861	0.58333333	0.14285714	0.13242009	0.86757991
864	0.58333333	0.14285714	0.13242009	0.86757991
868	0.58333333	0.14285714	0.13242009	0.86757991
871	0.58333333	0.14285714	0.13242009	0.86757991
878	0.58333333	0.14285714	0.13242009	0.86757991
879	0.58333333	0.14285714	0.13242009	0.86757991
881	0.58333333	0.14285714	0.13242009	0.86757991
882	0.58333333	0.14285714	0.13242009	0.86757991
886	0.58333333	0.14285714	0.13242009	0.86757991
901	0.58333333	0.14285714	0.13242009	0.86757991
903	0.58333333	0.14285714	0.13242009	0.86757991
911	0.58333333	0.14285714	0.13242009	0.86757991
925	0.58333333	0.14285714	0.13242009	0.86757991
934	0.58333333	0.14285714	0.13242009	0.86757991
937	0.58333333	0.14285714	0.13242009	0.86757991
941	0.58333333	0.14285714	0.13242009	0.86757991
944	0.58333333	0.14285714	0.13242009	0.86757991
945	0.58333333	0.14285714	0.13242009	0.86757991
946	0.58333333	0.14285714	0.13242009	0.86757991
950	0.58333333	0.14285714	0.13242009	0.86757991
954	0.58333333	0.14285714	0.13242009	0.86757991
961	0.58333333	0.14285714	0.13242009	0.86757991
965	0.58333333	0.14285714	0.13242009	0.86757991
971	0.58333333	0.14285714	0.13242009	0.86757991
987	0.58333333	0.14285714	0.13242009	0.86757991
988	0.58333333	0.14285714	0.13242009	0.86757991
998	0.58333333	0.14285714	0.13242009	0.86757991
1006	0.58333333	0.14285714	0.13242009	0.86757991
2	0.58333333	0.57142857	0.36757991	0.36757991
8	0.58333333	0.57142857	0.36757991	0.36757991
18	0.58333333	0.57142857	0.36757991	0.36757991
22	0.58333333	0.57142857	0.36757991	0.36757991
24	0.58333333	0.57142857	0.36757991	0.36757991
29	0.58333333	0.57142857	0.36757991	0.36757991
30	0.58333333	0.57142857	0.36757991	0.36757991
48	0.58333333	0.57142857	0.36757991	0.36757991
49	0.58333333	0.57142857	0.36757991	0.36757991
63	0.58333333	0.57142857	0.36757991	0.36757991
65	0.58333333	0.57142857	0.36757991	0.36757991
72	0.58333333	0.57142857	0.36757991	0.36757991
74	0.58333333	0.57142857	0.36757991	0.36757991
75	0.58333333	0.57142857	0.36757991	0.36757991
89	0.58333333	0.57142857	0.36757991	0.36757991
90	0.58333333	0.57142857	0.36757991	0.36757991
92	0.58333333	0.57142857	0.36757991	0.36757991
98	0.58333333	0.57142857	0.36757991	0.36757991
104	0.58333333	0.57142857	0.36757991	0.36757991
110	0.58333333	0.57142857	0.36757991	0.36757991
113	0.58333333	0.57142857	0.36757991	0.36757991
115	0.58333333	0.57142857	0.36757991	0.36757991
116	0.58333333	0.57142857	0.36757991	0.36757991
117	0.58333333	0.57142857	0.36757991	0.36757991
122	0.58333333	0.57142857	0.36757991	0.36757991
124	0.58333333	0.57142857	0.36757991	0.36757991
137	0.58333333	0.57142857	0.36757991	0.36757991
142	0.58333333	0.57142857	0.36757991	0.36757991
143	0.58333333	0.57142857	0.36757991	0.36757991
144	0.58333333	0.57142857	0.36757991	0.36757991
146	0.58333333	0.57142857	0.36757991	0.36757991
149	0.58333333	0.57142857	0.36757991	0.36757991
155	0.58333333	0.57142857	0.36757991	0.36757991
156	0.58333333	0.57142857	0.36757991	0.36757991
160	0.58333333	0.57142857	0.36757991	0.36757991
164	0.58333333	0.57142857	0.36757991	0.36757991
167	0.58333333	0.57142857	0.36757991	0.36757991
176	0.58333333	0.57142857	0.36757991	0.36757991
182	0.58333333	0.57142857	0.36757991	0.36757991
188	0.58333333	0.57142857	0.36757991	0.36757991
192	0.58333333	0.57142857	0.36757991	0.36757991
193	0.58333333	0.57142857	0.36757991	0.36757991
197	0.58333333	0.57142857	0.36757991	0.36757991
199	0.58333333	0.57142857	0.36757991	0.36757991
201	0.58333333	0.57142857	0.36757991	0.36757991
203	0.58333333	0.57142857	0.36757991	0.36757991
211	0.58333333	0.57142857	0.36757991	0.36757991
212	0.58333333	0.57142857	0.36757991	0.36757991
228	0.58333333	0.57142857	0.36757991	0.36757991
236	0.58333333	0.57142857	0.36757991	0.36757991
237	0.58333333	0.57142857	0.36757991	0.36757991
240	0.58333333	0.57142857	0.36757991	0.36757991
241	0.58333333	0.57142857	0.36757991	0.36757991
246	0.58333333	0.57142857	0.36757991	0.36757991
247	0.58333333	0.57142857	0.36757991	0.36757991
249	0.58333333	0.57142857	0.36757991	0.36757991
253	0.58333333	0.57142857	0.36757991	0.36757991
261	0.58333333	0.57142857	0.36757991	0.36757991
263	0.58333333	0.57142857	0.36757991	0.36757991
266	0.58333333	0.57142857	0.36757991	0.36757991
269	0.58333333	0.57142857	0.36757991	0.36757991
270	0.58333333	0.57142857	0.36757991	0.36757991
271	0.58333333	0.57142857	0.36757991	0.36757991
275	0.58333333	0.57142857	0.36757991	0.36757991
276	0.58333333	0.57142857	0.36757991	0.36757991
279	0.58333333	0.57142857	0.36757991	0.36757991
281	0.58333333	0.57142857	0.36757991	0.36757991
283	0.58333333	0.57142857	0.36757991	0.36757991
284	0.58333333	0.57142857	0.36757991	0.36757991
288	0.58333333	0.57142857	0.36757991	0.36757991
294	0.58333333	0.57142857	0.36757991	0.36757991
296	0.58333333	0.57142857	0.36757991	0.36757991
297	0.58333333	0.57142857	0.36757991	0.36757991
300	0.58333333	0.57142857	0.36757991	0.36757991
301	0.58333333	0.57142857	0.36757991	0.36757991
302	0.58333333	0.57142857	0.36757991	0.36757991
303	0.58333333	0.57142857	0.36757991	0.36757991
304	0.58333333	0.57142857	0.36757991	0.36757991
309	0.58333333	0.57142857	0.36757991	0.36757991
314	0.58333333	0.57142857	0.36757991	0.36757991
316	0.58333333	0.57142857	0.36757991	0.36757991
318	0.58333333	0.57142857	0.36757991	0.36757991
319	0.58333333	0.57142857	0.36757991	0.36757991
321	0.58333333	0.57142857	0.36757991	0.36757991
324	0.58333333	0.57142857	0.36757991	0.36757991
334	0.58333333	0.57142857	0.36757991	0.36757991
339	0.58333333	0.57142857	0.36757991	0.36757991
344	0.58333333	0.57142857	0.36757991	0.36757991
345	0.58333333	0.57142857	0.36757991	0.36757991
346	0.58333333	0.57142857	0.36757991	0.36757991
354	0.58333333	0.57142857	0.36757991	0.36757991
355	0.58333333	0.57142857	0.36757991	0.36757991
356	0.58333333	0.57142857	0.36757991	0.36757991
358	0.58333333	0.57142857	0.36757991	0.36757991
362	0.58333333	0.57142857	0.36757991	0.36757991
369	0.58333333	0.57142857	0.36757991	0.36757991
371	0.58333333	0.57142857	0.36757991	0.36757991
373	0.58333333	0.57142857	0.36757991	0.36757991
374	0.58333333	0.57142857	0.36757991	0.36757991
376	0.58333333	0.57142857	0.36757991	0.36757991
385	0.58333333	0.57142857	0.36757991	0.36757991
386	0.58333333	0.57142857	0.36757991	0.36757991
390	0.58333333	0.57142857	0.36757991	0.36757991
392	0.58333333	0.57142857	0.36757991	0.36757991
393	0.58333333	0.57142857	0.36757991	0.36757991
394	0.58333333	0.57142857	0.36757991	0.36757991
395	0.58333333	0.57142857	0.36757991	0.36757991
403	0.58333333	0.57142857	0.36757991	0.36757991
404	0.58333333	0.57142857	0.36757991	0.36757991
405	0.58333333	0.57142857	0.36757991	0.36757991
410	0.58333333	0.57142857	0.36757991	0.36757991
420	0.58333333	0.57142857	0.36757991	0.36757991
430	0.58333333	0.57142857	0.36757991	0.36757991
436	0.58333333	0.57142857	0.36757991	0.36757991
443	0.58333333	0.57142857	0.36757991	0.36757991
445	0.58333333	0.57142857	0.36757991	0.36757991
446	0.58333333	0.57142857	0.36757991	0.36757991
448	0.58333333	0.57142857	0.36757991	0.36757991
449	0.58333333	0.57142857	0.36757991	0.36757991
452	0.58333333	0.57142857	0.36757991	0.36757991
454	0.58333333	0.57142857	0.36757991	0.36757991
456	0.58333333	0.57142857	0.36757991	0.36757991
461	0.58333333	0.57142857	0.36757991	0.36757991
464	0.58333333	0.57142857	0.36757991	0.36757991
466	0.58333333	0.57142857	0.36757991	0.36757991
467	0.58333333	0.57142857	0.36757991	0.36757991
470	0.58333333	0.57142857	0.36757991	0.36757991
475	0.58333333	0.57142857	0.36757991	0.36757991
482	0.58333333	0.57142857	0.36757991	0.36757991
485	0.58333333	0.57142857	0.36757991	0.36757991
494	0.58333333	0.57142857	0.36757991	0.36757991
504	0.58333333	0.57142857	0.36757991	0.36757991
507	0.58333333	0.57142857	0.36757991	0.36757991
508	0.58333333	0.57142857	0.36757991	0.36757991
509	0.58333333	0.57142857	0.36757991	0.36757991
514	0.58333333	0.57142857	0.36757991	0.36757991
522	0.58333333	0.57142857	0.36757991	0.36757991
526	0.58333333	0.57142857	0.36757991	0.36757991
539	0.58333333	0.57142857	0.36757991	0.36757991
540	0.58333333	0.57142857	0.36757991	0.36757991
541	0.58333333	0.57142857	0.36757991	0.36757991
542	0.58333333	0.57142857	0.36757991	0.36757991
543	0.58333333	0.57142857	0.36757991	0.36757991
544	0.58333333	0.57142857	0.36757991	0.36757991
547	0.58333333	0.57142857	0.36757991	0.36757991
549	0.58333333	0.57142857	0.36757991	0.36757991
554	0.58333333	0.57142857	0.36757991	0.36757991
556	0.58333333	0.57142857	0.36757991	0.36757991
557	0.58333333	0.57142857	0.36757991	0.36757991
558	0.58333333	0.57142857	0.36757991	0.36757991
565	0.58333333	0.57142857	0.36757991	0.36757991
566	0.58333333	0.57142857	0.36757991	0.36757991
573	0.58333333	0.57142857	0.36757991	0.36757991
574	0.58333333	0.57142857	0.36757991	0.36757991
577	0.58333333	0.57142857	0.36757991	0.36757991
581	0.58333333	0.57142857	0.36757991	0.36757991
582	0.58333333	0.57142857	0.36757991	0.36757991
584	0.58333333	0.57142857	0.36757991	0.36757991
589	0.58333333	0.57142857	0.36757991	0.36757991
591	0.58333333	0.57142857	0.36757991	0.36757991
592	0.58333333	0.57142857	0.36757991	0.36757991
599	0.58333333	0.57142857	0.36757991	0.36757991
602	0.58333333	0.57142857	0.36757991	0.36757991
605	0.58333333	0.57142857	0.36757991	0.36757991
606	0.58333333	0.57142857	0.36757991	0.36757991
612	0.58333333	0.57142857	0.36757991	0.36757991
613	0.58333333	0.57142857	0.36757991	0.36757991
616	0.58333333	0.57142857	0.36757991	0.36757991
618	0.58333333	0.57142857	0.36757991	0.36757991
619	0.58333333	0.57142857	0.36757991	0.36757991
623	0.58333333	0.57142857	0.36757991	0.36757991
626	0.58333333	0.57142857	0.36757991	0.36757991
634	0.58333333	0.57142857	0.36757991	0.36757991
638	0.58333333	0.57142857	0.36757991	0.36757991
643	0.58333333	0.57142857	0.36757991	0.36757991
645	0.58333333	0.57142857	0.36757991	0.36757991
647	0.58333333	0.57142857	0.36757991	0.36757991
659	0.58333333	0.57142857	0.36757991	0.36757991
663	0.58333333	0.57142857	0.36757991	0.36757991
664	0.58333333	0.57142857	0.36757991	0.36757991
665	0.58333333	0.57142857	0.36757991	0.36757991
666	0.58333333	0.57142857	0.36757991	0.36757991
667	0.58333333	0.57142857	0.36757991	0.36757991
669	0.58333333	0.57142857	0.36757991	0.36757991
670	0.58333333	0.57142857	0.36757991	0.36757991
675	0.58333333	0.57142857	0.36757991	0.36757991
682	0.58333333	0.57142857	0.36757991	0.36757991
691	0.58333333	0.57142857	0.36757991	0.36757991
693	0.58333333	0.57142857	0.36757991	0.36757991
697	0.58333333	0.57142857	0.36757991	0.36757991
698	0.58333333	0.57142857	0.36757991	0.36757991
699	0.58333333	0.57142857	0.36757991	0.36757991
703	0.58333333	0.57142857	0.36757991	0.36757991
705	0.58333333	0.57142857	0.36757991	0.36757991
706	0.58333333	0.57142857	0.36757991	0.36757991
709	0.58333333	0.57142857	0.36757991	0.36757991
710	0.58333333	0.57142857	0.36757991	0.36757991
712	0.58333333	0.57142857	0.36757991	0.36757991
716	0.58333333	0.57142857	0.36757991	0.36757991
719	0.58333333	0.57142857	0.36757991	0.36757991
722	0.58333333	0.57142857	0.36757991	0.36757991
726	0.58333333	0.57142857	0.36757991	0.36757991
728	0.58333333	0.57142857	0.36757991	0.36757991
729	0.58333333	0.57142857	0.36757991	0.36757991
740	0.58333333	0.57142857	0.36757991	0.36757991
741	0.58333333	0.57142857	0.36757991	0.36757991
746	0.58333333	0.57142857	0.36757991	0.36757991
747	0.58333333	0.57142857	0.36757991	0.36757991
749	0.58333333	0.57142857	0.36757991	0.36757991
751	0.58333333	0.57142857	0.36757991	0.36757991
754	0.58333333	0.57142857	0.36757991	0.36757991
755	0.58333333	0.57142857	0.36757991	0.36757991
756	0.58333333	0.57142857	0.36757991	0.36757991
757	0.58333333	0.57142857	0.36757991	0.36757991
770	0.58333333	0.57142857	0.36757991	0.36757991
771	0.58333333	0.57142857	0.36757991	0.36757991
774	0.58333333	0.57142857	0.36757991	0.36757991
777	0.58333333	0.57142857	0.36757991	0.36757991
779	0.58333333	0.57142857	0.36757991	0.36757991
782	0.58333333	0.57142857	0.36757991	0.36757991
783	0.58333333	0.57142857	0.36757991	0.36757991
785	0.58333333	0.57142857	0.36757991	0.36757991
787	0.58333333	0.57142857	0.36757991	0.36757991
789	0.58333333	0.57142857	0.36757991	0.36757991
790	0.58333333	0.57142857	0.36757991	0.36757991
791	0.58333333	0.57142857	0.36757991	0.36757991
793	0.58333333	0.57142857	0.36757991	0.36757991
797	0.58333333	0.57142857	0.36757991	0.36757991
803	0.58333333	0.57142857	0.36757991	0.36757991
804	0.58333333	0.57142857	0.36757991	0.36757991
814	0.58333333	0.57142857	0.36757991	0.36757991
817	0.58333333	0.57142857	0.36757991	0.36757991
818	0.58333333	0.57142857	0.36757991	0.36757991
822	0.58333333	0.57142857	0.36757991	0.36757991
823	0.58333333	0.57142857	0.36757991	0.36757991
830	0.58333333	0.57142857	0.36757991	0.36757991
831	0.58333333	0.57142857	0.36757991	0.36757991
836	0.58333333	0.57142857	0.36757991	0.36757991
838	0.58333333	0.57142857	0.36757991	0.36757991
839	0.58333333	0.57142857	0.36757991	0.36757991
842	0.58333333	0.57142857	0.36757991	0.36757991
846	0.58333333	0.57142857	0.36757991	0.36757991
851	0.58333333	0.57142857	0.36757991	0.36757991
855	0.58333333	0.57142857	0.36757991	0.36757991
866	0.58333333	0.57142857	0.36757991	0.36757991
872	0.58333333	0.57142857	0.36757991	0.36757991
875	0.58333333	0.57142857	0.36757991	0.36757991
876	0.58333333	0.57142857	0.36757991	0.36757991
877	0.58333333	0.57142857	0.36757991	0.36757991
883	0.58333333	0.57142857	0.36757991	0.36757991
892	0.58333333	0.57142857	0.36757991	0.36757991
895	0.58333333	0.57142857	0.36757991	0.36757991
896	0.58333333	0.57142857	0.36757991	0.36757991
898	0.58333333	0.57142857	0.36757991	0.36757991
904	0.58333333	0.57142857	0.36757991	0.36757991
906	0.58333333	0.57142857	0.36757991	0.36757991
908	0.58333333	0.57142857	0.36757991	0.36757991
916	0.58333333	0.57142857	0.36757991	0.36757991
917	0.58333333	0.57142857	0.36757991	0.36757991
920	0.58333333	0.57142857	0.36757991	0.36757991
922	0.58333333	0.57142857	0.36757991	0.36757991
923	0.58333333	0.57142857	0.36757991	0.36757991
930	0.58333333	0.57142857	0.36757991	0.36757991
936	0.58333333	0.57142857	0.36757991	0.36757991
943	0.58333333	0.57142857	0.36757991	0.36757991
947	0.58333333	0.57142857	0.36757991	0.36757991
948	0.58333333	0.57142857	0.36757991	0.36757991
951	0.58333333	0.57142857	0.36757991	0.36757991
952	0.58333333	0.57142857	0.36757991	0.36757991
955	0.58333333	0.57142857	0.36757991	0.36757991
972	0.58333333	0.57142857	0.36757991	0.36757991
984	0.58333333	0.57142857	0.36757991	0.36757991
989	0.58333333	0.57142857	0.36757991	0.36757991
992	0.58333333	0.57142857	0.36757991	0.36757991
1005	0.58333333	0.57142857	0.36757991	0.36757991
1007	0.58333333	0.57142857	0.36757991	0.36757991
1008	0.58333333	0.57142857	0.36757991	0.36757991
1	0.583333	0.571429	0.36758	0.36757991
6	0.5	-0.5	0.46626768	0.46626768
7	0.5	-0.5	0.46626768	0.46626768
13	0.5	-0.5	0.46626768	0.46626768
14	0.5	-0.5	0.46626768	0.46626768
16	0.5	-0.5	0.46626768	0.46626768
19	0.5	-0.5	0.46626768	0.46626768
31	0.5	-0.5	0.46626768	0.46626768
34	0.5	-0.5	0.46626768	0.46626768
36	0.5	-0.5	0.46626768	0.46626768
39	0.5	-0.5	0.46626768	0.46626768
45	0.5	-0.5	0.46626768	0.46626768
51	0.5	-0.5	0.46626768	0.46626768
55	0.5	-0.5	0.46626768	0.46626768
58	0.5	-0.5	0.46626768	0.46626768
64	0.5	-0.5	0.46626768	0.46626768
66	0.5	-0.5	0.46626768	0.46626768
70	0.5	-0.5	0.46626768	0.46626768
76	0.5	-0.5	0.46626768	0.46626768
77	0.5	-0.5	0.46626768	0.46626768
78	0.5	-0.5	0.46626768	0.46626768
79	0.5	-0.5	0.46626768	0.46626768
91	0.5	-0.5	0.46626768	0.46626768
93	0.5	-0.5	0.46626768	0.46626768
99	0.5	-0.5	0.46626768	0.46626768
107	0.5	-0.5	0.46626768	0.46626768
133	0.5	-0.5	0.46626768	0.46626768
135	0.5	-0.5	0.46626768	0.46626768
136	0.5	-0.5	0.46626768	0.46626768
141	0.5	-0.5	0.46626768	0.46626768
145	0.5	-0.5	0.46626768	0.46626768
161	0.5	-0.5	0.46626768	0.46626768
178	0.5	-0.5	0.46626768	0.46626768
183	0.5	-0.5	0.46626768	0.46626768
189	0.5	-0.5	0.46626768	0.46626768
194	0.5	-0.5	0.46626768	0.46626768
206	0.5	-0.5	0.46626768	0.46626768
207	0.5	-0.5	0.46626768	0.46626768
208	0.5	-0.5	0.46626768	0.46626768
213	0.5	-0.5	0.46626768	0.46626768
214	0.5	-0.5	0.46626768	0.46626768
219	0.5	-0.5	0.46626768	0.46626768
221	0.5	-0.5	0.46626768	0.46626768
224	0.5	-0.5	0.46626768	0.46626768
227	0.5	-0.5	0.46626768	0.46626768
234	0.5	-0.5	0.46626768	0.46626768
238	0.5	-0.5	0.46626768	0.46626768
239	0.5	-0.5	0.46626768	0.46626768
250	0.5	-0.5	0.46626768	0.46626768
251	0.5	-0.5	0.46626768	0.46626768
254	0.5	-0.5	0.46626768	0.46626768
256	0.5	-0.5	0.46626768	0.46626768
259	0.5	-0.5	0.46626768	0.46626768
277	0.5	-0.5	0.46626768	0.46626768
291	0.5	-0.5	0.46626768	0.46626768
307	0.5	-0.5	0.46626768	0.46626768
323	0.5	-0.5	0.46626768	0.46626768
333	0.5	-0.5	0.46626768	0.46626768
352	0.5	-0.5	0.46626768	0.46626768
353	0.5	-0.5	0.46626768	0.46626768
361	0.5	-0.5	0.46626768	0.46626768
364	0.5	-0.5	0.46626768	0.46626768
366	0.5	-0.5	0.46626768	0.46626768
378	0.5	-0.5	0.46626768	0.46626768
379	0.5	-0.5	0.46626768	0.46626768
396	0.5	-0.5	0.46626768	0.46626768
401	0.5	-0.5	0.46626768	0.46626768
411	0.5	-0.5	0.46626768	0.46626768
412	0.5	-0.5	0.46626768	0.46626768
426	0.5	-0.5	0.46626768	0.46626768
437	0.5	-0.5	0.46626768	0.46626768
465	0.5	-0.5	0.46626768	0.46626768
468	0.5	-0.5	0.46626768	0.46626768
472	0.5	-0.5	0.46626768	0.46626768
473	0.5	-0.5	0.46626768	0.46626768
483	0.5	-0.5	0.46626768	0.46626768
488	0.5	-0.5	0.46626768	0.46626768
517	0.5	-0.5	0.46626768	0.46626768
530	0.5	-0.5	0.46626768	0.46626768
553	0.5	-0.5	0.46626768	0.46626768
559	0.5	-0.5	0.46626768	0.46626768
562	0.5	-0.5	0.46626768	0.46626768
563	0.5	-0.5	0.46626768	0.46626768
564	0.5	-0.5	0.46626768	0.46626768
571	0.5	-0.5	0.46626768	0.46626768
575	0.5	-0.5	0.46626768	0.46626768
578	0.5	-0.5	0.46626768	0.46626768
579	0.5	-0.5	0.46626768	0.46626768
583	0.5	-0.5	0.46626768	0.46626768
593	0.5	-0.5	0.46626768	0.46626768
608	0.5	-0.5	0.46626768	0.46626768
610	0.5	-0.5	0.46626768	0.46626768
617	0.5	-0.5	0.46626768	0.46626768
622	0.5	-0.5	0.46626768	0.46626768
624	0.5	-0.5	0.46626768	0.46626768
637	0.5	-0.5	0.46626768	0.46626768
655	0.5	-0.5	0.46626768	0.46626768
656	0.5	-0.5	0.46626768	0.46626768
658	0.5	-0.5	0.46626768	0.46626768
671	0.5	-0.5	0.46626768	0.46626768
678	0.5	-0.5	0.46626768	0.46626768
695	0.5	-0.5	0.46626768	0.46626768
704	0.5	-0.5	0.46626768	0.46626768
715	0.5	-0.5	0.46626768	0.46626768
734	0.5	-0.5	0.46626768	0.46626768
744	0.5	-0.5	0.46626768	0.46626768
753	0.5	-0.5	0.46626768	0.46626768
763	0.5	-0.5	0.46626768	0.46626768
769	0.5	-0.5	0.46626768	0.46626768
784	0.5	-0.5	0.46626768	0.46626768
788	0.5	-0.5	0.46626768	0.46626768
795	0.5	-0.5	0.46626768	0.46626768
802	0.5	-0.5	0.46626768	0.46626768
805	0.5	-0.5	0.46626768	0.46626768
809	0.5	-0.5	0.46626768	0.46626768
810	0.5	-0.5	0.46626768	0.46626768
828	0.5	-0.5	0.46626768	0.46626768
832	0.5	-0.5	0.46626768	0.46626768
834	0.5	-0.5	0.46626768	0.46626768
837	0.5	-0.5	0.46626768	0.46626768
840	0.5	-0.5	0.46626768	0.46626768
841	0.5	-0.5	0.46626768	0.46626768
848	0.5	-0.5	0.46626768	0.46626768
854	0.5	-0.5	0.46626768	0.46626768
873	0.5	-0.5	0.46626768	0.46626768
874	0.5	-0.5	0.46626768	0.46626768
880	0.5	-0.5	0.46626768	0.46626768
884	0.5	-0.5	0.46626768	0.46626768
902	0.5	-0.5	0.46626768	0.46626768
907	0.5	-0.5	0.46626768	0.46626768
915	0.5	-0.5	0.46626768	0.46626768
921	0.5	-0.5	0.46626768	0.46626768
956	0.5	-0.5	0.46626768	0.46626768
966	0.5	-0.5	0.46626768	0.46626768
970	0.5	-0.5	0.46626768	0.46626768
985	0.5	-0.5	0.46626768	0.46626768
986	0.5	-0.5	0.46626768	0.46626768
990	0.5	-0.5	0.46626768	0.46626768
4	0.41666667	-0.2	0.5	0.5
5	0.41666667	-0.2	0.5	0.5
9	0.41666667	-0.2	0.5	0.5
10	0.41666667	-0.2	0.5	0.5
17	0.41666667	-0.2	0.5	0.5
25	0.41666667	-0.2	0.5	0.5
26	0.41666667	-0.2	0.5	0.5
27	0.41666667	-0.2	0.5	0.5
32	0.41666667	-0.2	0.5	0.5
33	0.41666667	-0.2	0.5	0.5
35	0.41666667	-0.2	0.5	0.5
37	0.41666667	-0.2	0.5	0.5
41	0.41666667	-0.2	0.5	0.5
43	0.41666667	-0.2	0.5	0.5
44	0.41666667	-0.2	0.5	0.5
56	0.41666667	-0.2	0.5	0.5
57	0.41666667	-0.2	0.5	0.5
62	0.41666667	-0.2	0.5	0.5
67	0.41666667	-0.2	0.5	0.5
71	0.41666667	-0.2	0.5	0.5
80	0.41666667	-0.2	0.5	0.5
81	0.41666667	-0.2	0.5	0.5
82	0.41666667	-0.2	0.5	0.5
84	0.41666667	-0.2	0.5	0.5
85	0.41666667	-0.2	0.5	0.5
86	0.41666667	-0.2	0.5	0.5
87	0.41666667	-0.2	0.5	0.5
94	0.41666667	-0.2	0.5	0.5
96	0.41666667	-0.2	0.5	0.5
100	0.41666667	-0.2	0.5	0.5
102	0.41666667	-0.2	0.5	0.5
103	0.41666667	-0.2	0.5	0.5
109	0.41666667	-0.2	0.5	0.5
114	0.41666667	-0.2	0.5	0.5
118	0.41666667	-0.2	0.5	0.5
120	0.41666667	-0.2	0.5	0.5
123	0.41666667	-0.2	0.5	0.5
126	0.41666667	-0.2	0.5	0.5
138	0.41666667	-0.2	0.5	0.5
147	0.41666667	-0.2	0.5	0.5
150	0.41666667	-0.2	0.5	0.5
153	0.41666667	-0.2	0.5	0.5
157	0.41666667	-0.2	0.5	0.5
158	0.41666667	-0.2	0.5	0.5
159	0.41666667	-0.2	0.5	0.5
163	0.41666667	-0.2	0.5	0.5
165	0.41666667	-0.2	0.5	0.5
166	0.41666667	-0.2	0.5	0.5
169	0.41666667	-0.2	0.5	0.5
172	0.41666667	-0.2	0.5	0.5
175	0.41666667	-0.2	0.5	0.5
177	0.41666667	-0.2	0.5	0.5
180	0.41666667	-0.2	0.5	0.5
186	0.41666667	-0.2	0.5	0.5
187	0.41666667	-0.2	0.5	0.5
190	0.41666667	-0.2	0.5	0.5
195	0.41666667	-0.2	0.5	0.5
200	0.41666667	-0.2	0.5	0.5
202	0.41666667	-0.2	0.5	0.5
205	0.41666667	-0.2	0.5	0.5
209	0.41666667	-0.2	0.5	0.5
215	0.41666667	-0.2	0.5	0.5
216	0.41666667	-0.2	0.5	0.5
222	0.41666667	-0.2	0.5	0.5
225	0.41666667	-0.2	0.5	0.5
231	0.41666667	-0.2	0.5	0.5
233	0.41666667	-0.2	0.5	0.5
245	0.41666667	-0.2	0.5	0.5
258	0.41666667	-0.2	0.5	0.5
262	0.41666667	-0.2	0.5	0.5
265	0.41666667	-0.2	0.5	0.5
273	0.41666667	-0.2	0.5	0.5
278	0.41666667	-0.2	0.5	0.5
282	0.41666667	-0.2	0.5	0.5
289	0.41666667	-0.2	0.5	0.5
290	0.41666667	-0.2	0.5	0.5
295	0.41666667	-0.2	0.5	0.5
308	0.41666667	-0.2	0.5	0.5
312	0.41666667	-0.2	0.5	0.5
315	0.41666667	-0.2	0.5	0.5
322	0.41666667	-0.2	0.5	0.5
329	0.41666667	-0.2	0.5	0.5
336	0.41666667	-0.2	0.5	0.5
337	0.41666667	-0.2	0.5	0.5
347	0.41666667	-0.2	0.5	0.5
359	0.41666667	-0.2	0.5	0.5
363	0.41666667	-0.2	0.5	0.5
365	0.41666667	-0.2	0.5	0.5
367	0.41666667	-0.2	0.5	0.5
372	0.41666667	-0.2	0.5	0.5
377	0.41666667	-0.2	0.5	0.5
380	0.41666667	-0.2	0.5	0.5
381	0.41666667	-0.2	0.5	0.5
382	0.41666667	-0.2	0.5	0.5
388	0.41666667	-0.2	0.5	0.5
389	0.41666667	-0.2	0.5	0.5
397	0.41666667	-0.2	0.5	0.5
399	0.41666667	-0.2	0.5	0.5
406	0.41666667	-0.2	0.5	0.5
407	0.41666667	-0.2	0.5	0.5
413	0.41666667	-0.2	0.5	0.5
418	0.41666667	-0.2	0.5	0.5
421	0.41666667	-0.2	0.5	0.5
431	0.41666667	-0.2	0.5	0.5
438	0.41666667	-0.2	0.5	0.5
444	0.41666667	-0.2	0.5	0.5
457	0.41666667	-0.2	0.5	0.5
459	0.41666667	-0.2	0.5	0.5
476	0.41666667	-0.2	0.5	0.5
477	0.41666667	-0.2	0.5	0.5
478	0.41666667	-0.2	0.5	0.5
486	0.41666667	-0.2	0.5	0.5
493	0.41666667	-0.2	0.5	0.5
497	0.41666667	-0.2	0.5	0.5
498	0.41666667	-0.2	0.5	0.5
500	0.41666667	-0.2	0.5	0.5
503	0.41666667	-0.2	0.5	0.5
506	0.41666667	-0.2	0.5	0.5
510	0.41666667	-0.2	0.5	0.5
511	0.41666667	-0.2	0.5	0.5
515	0.41666667	-0.2	0.5	0.5
520	0.41666667	-0.2	0.5	0.5
521	0.41666667	-0.2	0.5	0.5
523	0.41666667	-0.2	0.5	0.5
524	0.41666667	-0.2	0.5	0.5
529	0.41666667	-0.2	0.5	0.5
531	0.41666667	-0.2	0.5	0.5
537	0.41666667	-0.2	0.5	0.5
538	0.41666667	-0.2	0.5	0.5
550	0.41666667	-0.2	0.5	0.5
552	0.41666667	-0.2	0.5	0.5
555	0.41666667	-0.2	0.5	0.5
560	0.41666667	-0.2	0.5	0.5
561	0.41666667	-0.2	0.5	0.5
567	0.41666667	-0.2	0.5	0.5
568	0.41666667	-0.2	0.5	0.5
569	0.41666667	-0.2	0.5	0.5
572	0.41666667	-0.2	0.5	0.5
587	0.41666667	-0.2	0.5	0.5
595	0.41666667	-0.2	0.5	0.5
625	0.41666667	-0.2	0.5	0.5
627	0.41666667	-0.2	0.5	0.5
630	0.41666667	-0.2	0.5	0.5
631	0.41666667	-0.2	0.5	0.5
633	0.41666667	-0.2	0.5	0.5
640	0.41666667	-0.2	0.5	0.5
642	0.41666667	-0.2	0.5	0.5
646	0.41666667	-0.2	0.5	0.5
648	0.41666667	-0.2	0.5	0.5
649	0.41666667	-0.2	0.5	0.5
651	0.41666667	-0.2	0.5	0.5
657	0.41666667	-0.2	0.5	0.5
660	0.41666667	-0.2	0.5	0.5
661	0.41666667	-0.2	0.5	0.5
662	0.41666667	-0.2	0.5	0.5
672	0.41666667	-0.2	0.5	0.5
673	0.41666667	-0.2	0.5	0.5
677	0.41666667	-0.2	0.5	0.5
679	0.41666667	-0.2	0.5	0.5
680	0.41666667	-0.2	0.5	0.5
681	0.41666667	-0.2	0.5	0.5
684	0.41666667	-0.2	0.5	0.5
685	0.41666667	-0.2	0.5	0.5
686	0.41666667	-0.2	0.5	0.5
688	0.41666667	-0.2	0.5	0.5
689	0.41666667	-0.2	0.5	0.5
690	0.41666667	-0.2	0.5	0.5
694	0.41666667	-0.2	0.5	0.5
696	0.41666667	-0.2	0.5	0.5
700	0.41666667	-0.2	0.5	0.5
702	0.41666667	-0.2	0.5	0.5
708	0.41666667	-0.2	0.5	0.5
711	0.41666667	-0.2	0.5	0.5
721	0.41666667	-0.2	0.5	0.5
723	0.41666667	-0.2	0.5	0.5
727	0.41666667	-0.2	0.5	0.5
730	0.41666667	-0.2	0.5	0.5
731	0.41666667	-0.2	0.5	0.5
743	0.41666667	-0.2	0.5	0.5
748	0.41666667	-0.2	0.5	0.5
750	0.41666667	-0.2	0.5	0.5
758	0.41666667	-0.2	0.5	0.5
759	0.41666667	-0.2	0.5	0.5
761	0.41666667	-0.2	0.5	0.5
766	0.41666667	-0.2	0.5	0.5
767	0.41666667	-0.2	0.5	0.5
773	0.41666667	-0.2	0.5	0.5
775	0.41666667	-0.2	0.5	0.5
780	0.41666667	-0.2	0.5	0.5
781	0.41666667	-0.2	0.5	0.5
786	0.41666667	-0.2	0.5	0.5
792	0.41666667	-0.2	0.5	0.5
794	0.41666667	-0.2	0.5	0.5
798	0.41666667	-0.2	0.5	0.5
801	0.41666667	-0.2	0.5	0.5
806	0.41666667	-0.2	0.5	0.5
807	0.41666667	-0.2	0.5	0.5
808	0.41666667	-0.2	0.5	0.5
811	0.41666667	-0.2	0.5	0.5
813	0.41666667	-0.2	0.5	0.5
815	0.41666667	-0.2	0.5	0.5
816	0.41666667	-0.2	0.5	0.5
833	0.41666667	-0.2	0.5	0.5
835	0.41666667	-0.2	0.5	0.5
844	0.41666667	-0.2	0.5	0.5
852	0.41666667	-0.2	0.5	0.5
857	0.41666667	-0.2	0.5	0.5
858	0.41666667	-0.2	0.5	0.5
860	0.41666667	-0.2	0.5	0.5
865	0.41666667	-0.2	0.5	0.5
867	0.41666667	-0.2	0.5	0.5
869	0.41666667	-0.2	0.5	0.5
870	0.41666667	-0.2	0.5	0.5
885	0.41666667	-0.2	0.5	0.5
887	0.41666667	-0.2	0.5	0.5
888	0.41666667	-0.2	0.5	0.5
889	0.41666667	-0.2	0.5	0.5
890	0.41666667	-0.2	0.5	0.5
897	0.41666667	-0.2	0.5	0.5
909	0.41666667	-0.2	0.5	0.5
910	0.41666667	-0.2	0.5	0.5
912	0.41666667	-0.2	0.5	0.5
913	0.41666667	-0.2	0.5	0.5
924	0.41666667	-0.2	0.5	0.5
928	0.41666667	-0.2	0.5	0.5
929	0.41666667	-0.2	0.5	0.5
931	0.41666667	-0.2	0.5	0.5
933	0.41666667	-0.2	0.5	0.5
938	0.41666667	-0.2	0.5	0.5
939	0.41666667	-0.2	0.5	0.5
942	0.41666667	-0.2	0.5	0.5
953	0.41666667	-0.2	0.5	0.5
957	0.41666667	-0.2	0.5	0.5
958	0.41666667	-0.2	0.5	0.5
959	0.41666667	-0.2	0.5	0.5
962	0.41666667	-0.2	0.5	0.5
963	0.41666667	-0.2	0.5	0.5
964	0.41666667	-0.2	0.5	0.5
967	0.41666667	-0.2	0.5	0.5
969	0.41666667	-0.2	0.5	0.5
973	0.41666667	-0.2	0.5	0.5
974	0.41666667	-0.2	0.5	0.5
976	0.41666667	-0.2	0.5	0.5
977	0.41666667	-0.2	0.5	0.5
979	0.41666667	-0.2	0.5	0.5
980	0.41666667	-0.2	0.5	0.5
981	0.41666667	-0.2	0.5	0.5
982	0.41666667	-0.2	0.5	0.5
983	0.41666667	-0.2	0.5	0.5
991	0.41666667	-0.2	0.5	0.5
993	0.41666667	-0.2	0.5	0.5
994	0.41666667	-0.2	0.5	0.5
995	0.41666667	-0.2	0.5	0.5
996	0.41666667	-0.2	0.5	0.5
997	0.41666667	-0.2	0.5	0.5
999	0.41666667	-0.2	0.5	0.5
1001	0.41666667	-0.2	0.5	0.5
1002	0.41666667	-0.2	0.5	0.5
